# Supplementary material for: Influence of creatine pyruvate on newly received cattle: insights from metagenomics and metabolomics
Source: BMC Microbiol. 2025 Oct 10;25:658. doi: 10.1186/s12866-025-04384-8 (PMC12512676; doi:10.1186/s12866-025-04384-8)
Supplement: Supplementary file 2 — Supplementary material 2. [file 12866_2025_4384_MOESM2_ESM.xlsx]

## Sheet: Table S1
	Table S1 Composition and nutrient levels of experimental diet (air-dry basis, %)
	Ingredients	Content	Nutrient levels	Content
	Wheat straw	7.46	Dry matter	87.1
	Corn silage	59.77	Crude protein	11.22
	Bean dregs	23.41	Crude fat	3.77
	Concentrate1	9.37	Neutral detergent fiber	39
	Total	100	Acid detergent fiber	17.84
			Ash	6.14
	1The concentrate (product no. Q/JJZZ 001-2016) purchased from Gail (Henan, China), including crude protein ≥ 19%, ash ≤ 15%, total phosphorus ≥ 0.3%, water ≤ 14%, crude fiber ≤ 15%, calcium 0.3-2%, sodium chloride 0.2-2.5%, and lysine ≥ 0.4%.

## Sheet: Table S2
Table S2-1 Summary of sequence data generated from rumen samples of 24 newly received cattle									Table S2-2 The domain annotation results of 24 newly received cattle
Samples	Raw reads	Clean reads	Optimized reads	Contigs	N50(bp)	ORFs			Domain	Total_reads	Percent	Prevalence	Gene_Count
ACon_1	73927688	72203558	59637956	903361	748	1213900			d__Archaea	9617494	0.0119	1	152842
ACon_2	87976672	85944160	71666686	880245	771	1183178			d__Bacteria	785959696	0.976	1	8898827
ACon_3	73104192	71178774	60674688	662876	871	936052			d__Eukaryota	6409436	0.008	1	102753
ACon_4	84042714	82339964	59964580	801481	743	1092801			d__Viruses	2155903	0.0027	1	46645
ACon_5	74721196	72608640	56934528	790775	736	1072665			d__unclassified	1143946	0.0014	1	9742
ACon_6	83761968	82130818	66539806	942037	747	1264203
ATre_1	78965822	77222832	64070918	750158	839	1041656
ATre_2	71819988	69737846	57007888	767825	789	1068445
ATre_3	70918072	68841510	54931490	707940	851	982508
ATre_4	69936072	67848546	51203746	434955	892	622276
ATre_5	82256372	79524858	67832892	828241	819	1154742
ATre_6	69605028	67530614	56077550	600736	828	821005
A30Con_1	73605512	71709030	59775906	911636	698	1188961
A30Con_2	72203088	70244940	57891768	839891	683	1085607
A30Con_3	76625800	74941916	56794074	907306	678	1140162
A30Con_4	80622634	78847784	62518486	937035	733	1220597
A30Con_5	75935782	74455308	51907094	820807	624	994457
A30Con_6	69661374	68129398	56031486	788038	791	1057866
A30Tre_1	75912402	74293464	63717670	835071	718	1090210
A30Tre_2	82707668	80779968	62895734	866656	718	1123442
A30Tre_3	84833434	82759952	69136470	795662	790	1072921
A30Tre_4	84502142	82992118	68182222	864797	769	1161968
A30Tre_5	87266396	85416280	70142606	1022379	690	1325050
A30Tre_6	78065288	76186334	63471216	868683	702	1131150
Total	1862977304	1817868612	1469007460	19528591	18228	26045822
Mean	7.76241e+07	7.57445e+07	6.12086e+07	813691	759.5	1.08524e+06
SEM	1.20152e+06	1.20458e+06	1.16489e+06	25051.7	13.7236	29812

## Sheet: Table S3
Table S3 Wilcoxon rank-sum test on Genus level
Day 4							Day 30
Name	ACon-Mean(%)	ATre-Mean(%)	Pvalue				Name	A30Con-Mean(%)	A30Tre-Mean(%)	Pvalue
g__Prevotella	17.3351	17.978	0.937229				g__Prevotella	15.9364	18.711	0.484848
g__unclassified_o__Clostridiales	7.66022	8.22603	0.818182				g__unclassified_o__Bacteroidales	8.80601	9.02742	0.937229
g__unclassified_d__Bacteria	9.42325	7.6961	0.24026				g__unclassified_d__Bacteria	8.1973	8.96196	0.484848
g__unclassified_o__Bacteroidales	8.06612	7.62245	0.484848				g__unclassified_o__Clostridiales	7.01059	6.65252	0.818182
g__unclassified_f__Lachnospiraceae	3.50118	3.76782	0.937229				g__Bacteroides	3.24211	3.46757	0.0649351
g__unclassified_f__Ruminococcaceae	1.90857	3.31449	0.025974				g__unclassified_f__Lachnospiraceae	3.50045	3.37966	0.937229
g__Bacteroides	3.21219	3.14024	1				g__unclassified_f__Rikenellaceae	3.31674	2.78234	0.132035
g__unclassified_f__Rikenellaceae	3.23533	2.88998	0.699134				g__unclassified_f__Prevotellaceae	1.86524	2.23254	0.309524
g__unclassified_c__Alphaproteobacteria	0.0902075	1.50238	0.484848				g__unclassified_f__Ruminococcaceae	2.36778	2.21118	0.699134
g__Ruminococcus	1.09692	1.49519	0.025974				g__unclassified_p__Bacteroidetes	1.26217	1.60965	0.0930736
g__unclassified_p__Firmicutes	1.18601	1.46867	0.393939				g__unclassified_p__Firmicutes	1.27223	1.44796	0.818182
g__unclassified_f__Prevotellaceae	1.47837	1.37704	0.484848				g__Alistipes	1.27853	1.17373	0.393939
g__Butyrivibrio	1.43228	1.32115	0.937229				g__Ruminococcus	1.08254	1.09533	0.699134
g__unclassified_p__Bacteroidetes	1.72134	1.31117	0.484848				g__Butyrivibrio	1.07806	1.06162	0.937229
g__Alistipes	1.16509	1.05488	0.484848				g__Clostridium	0.979799	1.00117	0.699134
g__Clostridium	1.0907	0.975362	1				g__unclassified_p__Lentisphaerae	0.963455	0.784952	0.588745
g__Eubacterium	0.766167	0.825613	0.937229				g__unclassified_c__Clostridia	0.676122	0.606973	0.818182
g__unclassified_c__Clostridia	0.633211	0.672141	0.588745				g__Eubacterium	0.585535	0.603977	0.24026
g__unclassified_f__Erysipelotrichaceae	0.424627	0.519485	0.309524				g__unclassified_f__Porphyromonadaceae	0.714051	0.592835	0.484848
g__Paraprevotella	0.362244	0.492385	0.818182				g__unclassified_p__Verrucomicrobia	0.59488	0.559525	0.818182

## Sheet: Table S4
Table S4 Wilcoxon rank-sum test on species level
Day 4							Day 30
Name	ACon-Mean(%)	ATre-Mean(%)	Pvalue				Name	A30Con-Mean(%)	A30Tre-Mean(%)	Pvalue
s__Ruminococcaceae_bacterium_P7	0.178251	0.770358	0.0021645				s__Prevotella_ruminicola	1.84526	2.94015	0.00865801
s__Ruminococcus_sp.	0.18873	0.277796	0.0411255				s__Rikenellaceae_bacterium	3.58189	2.76262	0.00865801
s__Weissella_confusa	0.284831	0.0810094	0.0411255				s__unclassified_g__Prevotella	1.18854	1.65046	0.0411255
s__Ruminococcus_bromii	0.0692672	0.17338	0.0021645				s__Prevotella_sp._tc2-28	0.858601	1.54552	0.025974
s__Ruminococcus_albus	0.0902372	0.113218	0.0411255				s__Bacteroidales_bacterium_WCE2008	1.00796	0.784466	0.00865801
s__Papillibacter_sp.	0.091744	0.0472344	0.0411255				s__Prevotella_brevis	0.520902	0.720373	0.0411255
s__Ruminococcaceae_bacterium_FB2012	0.0563336	0.0772798	0.0411255				s__Prevotella_sp._BP1-148	0.400004	0.621722	0.0151515
s__Lachnospiraceae_bacterium_G41	0.0799866	0.0499874	0.025974				s__Prevotellaceae_bacterium_HUN156	0.367004	0.617038	0.0151515
s__Weissella_paramesenteroides	0.0933391	0.0323225	0.0411255				s__Prevotella_sp._BP1-145	0.381657	0.60655	0.0151515
s__Treponema_bryantii	0.0821396	0.0362856	0.0021645				s__Prevotellaceae_bacterium_MN60	0.347274	0.580395	0.00865801
s__Schwartzia_succinivorans	0.077457	0.0325189	0.004329				s__unclassified_g__Bacteroides	0.397603	0.524453	0.00865801
s__Denitrobacterium_detoxificans	0.0368947	0.0727041	0.0411255				s__Bacteroidetes_bacterium	0.294588	0.429507	0.0411255
s__Lachnospiraceae_bacterium_Oil+RF-744-WCA-WT-11	0.0364941	0.0653352	0.0411255				s__Prevotella_sp._P6B1	0.196938	0.301562	0.0151515
s__unclassified_g__Muribaculum	0.0573873	0.0433663	0.0411255				s__Prevotella_sp._P6B4	0.190132	0.280012	0.0151515
s__Flavobacteriales_bacterium	0.0481812	0.0338216	0.0411255				s__Alistipes_sp._CAG:514	0.299784	0.2502	0.0411255
s__Alistipes_communis	0.0449384	0.0331818	0.025974				s__Prevotella_bryantii	0.176161	0.243904	0.0411255
s__Candidatus_Gracilibacteria_bacterium	0.0564788	0.00431493	0.0151515				s__Prevotella_sp._khp1	0.142007	0.222821	0.0151515
s__candidate_division_SR1_bacterium	0.0553285	0.00481313	0.0411255				s__Bacteroides_sp._CAG:545	0.232046	0.191003	0.0151515
s__SR1_bacterium_human_oral_taxon_HOT-345	0.0510693	0.00279	0.0411255				s__Prevotella_sp._RM4	0.118786	0.183531	0.025974
s__Ruminococcus_sp._JE7A12	0.0143345	0.03691	0.025974				s__Bacteroides_sp._CAG:770	0.218306	0.178088	0.00865801
s__Anaerolactibacter_massiliensis	0.0143932	0.0241154	0.0021645				s__Bacteroides_sp._CAG:709	0.218852	0.173919	0.0021645
s__Bacteroidetes_bacterium_ADurb.Bin057	0.0243174	0.0134733	0.025974				s__unclassified_g__Pseudomonas	0.266554	0.125353	0.0411255
s__Treponema_sp._JC4	0.0266814	0.009	0.0411255				s__Ruminococcaceae_bacterium_KH2T8	0.0590532	0.121103	0.004329
s__Odoribacter_laneus	0.0214834	0.012626	0.0151515				s__Papillibacter_sp.	0.166412	0.120946	0.00865801
s__Bacteroidales_bacterium_St1	0.0198259	0.0130075	0.025974				s__uncultured_bacterium_URE4	0.16992	0.117408	0.0411255
s__Parabacteroides_sp._Marseille-P3160	0.0189303	0.0129842	0.025974				s__Phocaeicola_vulgatus	0.0782841	0.103317	0.0021645
s__Clostridium_sp._CAG:1219	0.0277824	0.000415833	0.004329				s__Bacteroides_uniformis	0.0798442	0.0939514	0.0411255
s__Eubacterium_sp._OM08-24	0.00944743	0.0173663	0.025974				s__Bacteroides_thetaiotaomicron	0.0724584	0.0902014	0.0151515
s__Bacteroidetes_bacterium_ADurb.Bin090	0.0187352	0.00711398	0.025974				s__Bacteroides_fragilis	0.0665895	0.0868069	0.0411255
s__Butyricimonas_synergistica	0.0162139	0.00834797	0.025974				s__Alistipes_sp._CAG:831	0.0992476	0.0823601	0.0411255
s__Selenomonas_sp.	0.0143936	0.00970053	0.0151515				s__Parabacteroides_distasonis	0.0686667	0.0808287	0.0151515
s__Bacteroides_nordii	0.0141558	0.0093171	0.0151515				s__Bacteroides_intestinalis	0.0626571	0.0774253	0.004329
s__unclassified_p__Actinobacteria	0.00488333	0.0178272	0.00865801				s__Treponema_bryantii	0.0515126	0.0692951	0.025974
s__Proteiniphilum_sp._X52	0.0133094	0.00919367	0.0411255				s__Bacteroidaceae_bacterium	0.0571811	0.0684317	0.025974
s__Coprobacter_fastidiosus	0.0129341	0.00917275	0.0411255				s__Phocaeicola_plebeius	0.0553831	0.0661283	0.00865801
							s__Bacteroides_ovatus	0.0533927	0.0638913	0.004329
							s__Lachnospiraceae_bacterium_NK4A179	0.047476	0.0617393	0.0411255
							s__Bacteroides_cellulosilyticus	0.0505484	0.0606847	0.0411255
							s__Eubacteriaceae_bacterium	0.080645	0.0586597	0.0411255
							s__Prevotella_sp._MGM1	0.0370061	0.0585611	0.004329
							s__Ruminococcus_sp._HUN007	0.0340799	0.0560342	0.0151515
							s__Prevotella_sp._P5-126	0.0369969	0.0559788	0.025974
							s__Prevotella_sp._P4-119	0.0345906	0.0545667	0.025974
							s__Bacteroides_heparinolyticus	0.0409136	0.0521673	0.00865801
							s__Prevotella_intermedia	0.0375726	0.0501767	0.025974
							s__Odoribacter_splanchnicus	0.0348061	0.0433946	0.0151515
							s__Treponema_sp._JC4	0.0161357	0.0420522	0.025974
							s__Planctomycetaceae_bacterium	0.0573712	0.0420148	0.0151515
							s__Mogibacterium_sp.	0.0533271	0.0401902	0.0411255
							s__Bacteroides_xylanisolvens	0.032437	0.0397384	0.00865801
							s__Firmicutes_bacterium_CAG:124	0.0498788	0.0392123	0.0151515
							s__Phocaeicola_dorei	0.0297478	0.0384706	0.0021645
							s__Bacteroides_caccae	0.028721	0.0377075	0.0021645
							s__uncultured_bacterium_LAB20	0.0547658	0.0375487	0.0151515
							s__Bacteroides_stercoris	0.0317782	0.0370832	0.025974
							s__Firmicutes_bacterium_CAG:170	0.0465916	0.0361931	0.0151515
							s__Treponema_sp._C6A8	0.013615	0.0335055	0.004329
							s__Prevotella_rara	0.023513	0.0331515	0.0411255
							s__Parabacteroides_merdae	0.0264129	0.0326469	0.0411255
							s__Prevotella_dentalis	0.0253995	0.0315722	0.0411255
							s__Bacteroides_graminisolvens	0.0232111	0.0315256	0.0411255
							s__Parabacteroides_goldsteinii	0.0241783	0.0303469	0.0411255
							s__Alistipes_sp._Z76	0.0339871	0.0288686	0.004329
							s__Chloroflexi_bacterium	0.0335666	0.0285613	0.025974
							s__Bacteroides_ilei	0.0251163	0.027288	0.00865801
							s__Bacteroides_luti	0.0224151	0.0270494	0.0411255
							s__Mediterranea_sp._An20	0.0238616	0.0268595	0.025974
							s__Prevotella_sp._BCRC_81118	0.0186084	0.0256436	0.025974
							s__Prevotella_sp._P4-51	0.0179469	0.0253507	0.025974
							s__Prevotella_sp._CAG:891	0.0190724	0.0250732	0.025974
							s__Prevotella_sp._P4-98	0.0167724	0.0246836	0.025974
							s__Prevotella_multisaccharivorax	0.0205693	0.0246069	0.0411255
							s__Pseudomonas_fluorescens	0.0486505	0.0242592	0.0411255
							s__Prevotella_sp._CAG:5226	0.0175093	0.0240403	0.0411255
							s__Oscillibacter_sp._1-3	0.029517	0.0238918	0.025974
							s__Sporobacter_termitidis	0.0308944	0.0232835	0.0021645
							s__Bacteroides_helcogenes	0.0188961	0.0226757	0.0151515
							s__Bacteroides_eggerthii	0.0196691	0.0223682	0.0411255
							s__Barnesiella_sp._An55	0.0158909	0.0223203	0.0411255
							s__Prevotella_sp._CAG:873	0.0173003	0.0217148	0.025974
							s__Bacteroides_ndongoniae	0.0172945	0.0216434	0.0411255
							s__Anaerolactibacter_massiliensis	0.0334994	0.0215512	0.0411255
							s__Parabacteroides_pacaensis	0.0175399	0.02105	0.004329
							s__Firmicutes_bacterium_CAG:137	0.0283252	0.0206663	0.0151515
							s__Mediterranea_massiliensis	0.0177822	0.0200273	0.004329
							s__Coprococcus_catus	0.0296221	0.0199122	0.0411255
							s__Muribaculum_intestinale	0.0150381	0.0181942	0.0021645
							s__Barnesiella_sp._WM24	0.0133723	0.0176036	0.0411255
							s__Bacteroidales_bacterium_52_46	0.014293	0.0172927	0.0411255
							s__Bacteroides_bouchesdurhonensis	0.0128339	0.0172749	0.00865801
							s__Acidaminococcaceae_bacterium	0.0212361	0.0172667	0.00865801
							s__Bacteroides_fluxus	0.0150416	0.0172397	0.0151515
							s__unclassified_f__Bacteroidaceae	0.0209334	0.0171578	0.0021645
							s__uncultured_bacterium_Lq_015_M09	0.0113886	0.0171502	0.0411255
							s__Prevotella_sp._Sc00028	0.00832	0.0171072	0.0021645
							s__Barnesiella_viscericola	0.0133898	0.0169269	0.0411255
							s__Bacteroides_sp._CAG:144	0.0132934	0.0168694	0.0411255
							s__Pseudoflavonifractor_capillosus	0.0207407	0.0168588	0.025974
							s__uncultured_bacterium_Contig1604	0.0215351	0.0166517	0.00865801
							s__Bacteroides_sp._CAG:633	0.0124973	0.0161256	0.025974
							s__uncultured_bacterium_Ad_125_H07_contig1	0.0246719	0.015757	0.00865801
							s__Bacteroides_nordii	0.0135206	0.0155483	0.0411255
							s__Prevotella_sp._AM23-5	0.010788	0.0153258	0.0411255
							s__Proteiniphilum_sp._X52	0.0125482	0.015291	0.0411255
							s__Oscillibacter_sp._57_20	0.0175886	0.0150149	0.0151515
							s__Peptococcaceae_bacterium	0.0192492	0.0148423	0.00865801
							s__Candidatus_Riflebacteria_bacterium	0.00722	0.0146674	0.0411255
							s__Lachnoclostridium_sp._An169	0.0170071	0.013515	0.025974
							s__Oscillibacter_sp._CAG:241_62_21	0.0151821	0.0129751	0.025974
							s__Bacteroides_faecichinchillae	0.00956	0.0129031	0.025974
							s__Muribaculum_sp._NM65_B17	0.00999	0.0126199	0.025974
							s__Prevotella_pallens	0.00781	0.0125596	0.00865801
							s__uncultured_bacterium_Contigcl_1493	0.0163418	0.0123713	0.0151515
							s__Bacteroides_sp._An19	0.00944	0.0116165	0.025974
							s__Alistipes_indistinctus	0.0137913	0.0115948	0.0151515
							s__Bacteroidetes_bacterium_oral_taxon_272	0.00914	0.0113903	0.0021645
							s__Olsenella_umbonata	0.0183107	0.0112384	0.025974
							s__Muribaculaceae_bacterium_Isolate-110_(HZI)	0.0094	0.0108148	0.025974
							s__Pseudomonas_sp._PE-S1G-1	0.0227719	0.0104603	0.0411255
							s__Pseudomonas_sp._NC02	0.0219798	0.0102052	0.0411255
							s__Acutalibacter_sp._1XD8-33	0.0127616	0.00998	0.0151515
							s__uncultured_bacterium_Contig39	0.0140544	0.00995	0.00865801
							s__Flavonifractor_sp._An10	0.0123349	0.00983	0.00865801
							s__uncultured_bacterium_Lq_025_E06	0.0115453	0.00978	0.00865801
							s__Lachnoclostridium_sp._An138	0.0116965	0.00971	0.0411255
							s__Oscillibacter_sp._CAG:241	0.0114044	0.00954	0.0411255
							s__Pseudoflavonifractor_sp._AF19-9AC	0.0114145	0.00942	0.00865801
							s__Firmicutes_bacterium_ASF500	0.0110532	0.00936	0.0411255
							s__Intestinimonas_timonensis	0.0119389	0.00935	0.00865801
							s__Pseudomonas_sp._SXM-1	0.0201243	0.00926	0.0411255
							s__Galactobacillus_timonensis	0.0122657	0.00885	0.025974
							s__uncultured_bacterium_G1	0.0135483	0.00723	0.00865801

## Sheet: Table S5
Table S5. Composition of metabolic pathways functions in the KEGG
	Day 4														Day 30
Level 3	ATre_6	ATre_5	ATre_4	ATre_3	ATre_2	ATre_1	ACon_6	ACon_5	ACon_4	ACon_3	ACon_2	ACon_1			Level 3	A30Con_6	A30Con_2	A30Con_5	A30Con_3	A30Con_4	A30Con_1	A30Tre_6	A30Tre_5	A30Tre_4	A30Tre_3	A30Tre_2	A30Tre_1
Metabolic pathways	192187	190290	188226	204358	198252	194663	185544	198403	174153	179975	200126	187640			Metabolic pathways	187361	200436	195521	193254	193898	194387	197443	193652	199663	189864	193811	192620
Biosynthesis of secondary metabolites	90018.8	87176.6	88859.5	94649.7	91378.2	90416.5	84399.9	90610.6	79014.2	82665.2	91106.2	85559.3			Biosynthesis of secondary metabolites	86028.1	92401.1	89132.4	88009.7	89214.6	88571.1	90975.1	88541.4	92057.9	87271.2	89318.1	86847.4
Microbial metabolism in diverse environments	44019.3	46966.1	44742.5	49166.4	46643.9	46307.7	42830.4	47679.5	41077.1	41650	46108.4	43869.1			Microbial metabolism in diverse environments	43051.4	47076.9	46396.8	45713.1	45064.2	46055	46912.2	45987.1	47961.3	44689.7	43977.9	44911.8
Biosynthesis of amino acids	38947.9	38276.3	37295.1	41203.4	39558.1	39056.2	35247.9	38626.1	33562.4	34123.3	37398.1	35791.6			Biosynthesis of amino acids	37210.5	39780.2	37487.9	37948.4	38495.3	37718.1	39323.8	37714.5	39401.9	37839.3	38563.3	37109.2
Carbon metabolism	26456	28082.4	27374.6	29193.4	28221	27865.5	25812.9	28522.5	24445.3	25201.2	28370.8	26470.5			Carbon metabolism	25263.4	27914	27577.1	27445.3	26588.7	27511.2	27980.4	27646	29195.6	26780.3	26526.1	26907.6
ABC transporters	14165.2	29124.9	18194.9	22553.5	17931.7	20394	16404.8	23805.2	18914.7	13603.9	17414.5	18028.6			ABC transporters	15578	18211.2	19546.8	19454	16894.6	19500.4	20487.8	18592.5	22067.6	18066.4	16758.6	18835.9
Purine metabolism	16716	18427.2	16289.7	17926.5	17054.6	17282.8	16668.7	18539.3	16269.6	15658.8	17981.6	17023.6			Purine metabolism	16033.6	17487.3	17433.3	17444.5	16760.5	17438.9	17721.9	17249.3	17817.5	16564	16820	16938.1
Ribosome	14581.2	13822.9	17949.3	16800.5	15279.3	15686.6	15099.4	17664.4	13468.5	15061.8	17878.6	15834.5			Ribosome	14276.6	16903.6	17540	16619.3	15590.1	17079.6	16220.9	16491.4	16608.3	14741.5	17451.4	17065
Aminoacyl-tRNA biosynthesis	13708.9	15141.4	16691.2	15293.6	14773.7	15121.7	14457.3	15810.8	13129.5	13356.7	15618.7	14474.6			Aminoacyl-tRNA biosynthesis	13761.5	16125.1	15902.9	15757.2	14943.3	15830	15713.8	16120.3	16724.2	14696.4	15100.6	15374
Starch and sucrose metabolism	13879.3	15137.5	13737.2	15658	15271.8	14736.7	14670.6	16088.9	13379	13281.3	15149.6	14513.9			Starch and sucrose metabolism	14528.6	15881	17385	16153.6	15204.8	16769.3	15640	15299.7	15670.3	14230.4	14519.2	14697.3
Pyrimidine metabolism	13013.4	14676.7	13638.1	14488.2	14011.2	13965.5	13396.6	14909.6	14569.7	12440.6	14371.2	13937.5			Amino sugar and nucleotide sugar metabolism	13419.9	14480.8	14424.4	14513.2	13950.3	14468.8	14389.7	14370.4	14521.3	13661.5	14595.3	13594.8
Amino sugar and nucleotide sugar metabolism	12976.1	13689.2	13407.5	14441.4	14062.1	13715.3	13715.4	14060.4	12674.7	12680.1	14695.8	13565.3			Pyrimidine metabolism	12941.8	13525.5	13499.7	13756.2	13233.7	13628	13983.9	13435.9	14156.8	13084	13275.4	13291.6
Glycolysis / Gluconeogenesis	12623.5	13157.9	13462.4	13184.8	13110.1	13107.7	12272.1	13519.2	11719.4	11782.1	13178.9	12494.3			Quorum sensing	11361.1	12846.9	13122.4	13151.9	12104	13137.2	13339.9	12927.5	14087.2	12436.7	11974.1	12800.2
Homologous recombination	11579.1	12707.1	14259.4	12840.6	11832.2	12643.7	12349.8	13638.4	12173.7	11901.3	13011.4	12614.9			Glycolysis / Gluconeogenesis	11754.3	13058.9	12853.7	12988.6	12406.6	12921.1	13218	13169.9	13630.4	12410.2	12448.3	12332.6
Quorum sensing	10858.9	14701.6	12019.3	13995.4	12338.9	12782.8	11575.1	13720.3	11663.9	10199.1	12242.5	11880.2			Homologous recombination	11730.9	12997.4	11694.7	12214.2	12364.2	11954.4	12884.5	12787.7	13146.8	11946.3	12689.8	12802.1
Two-component system	11377.4	11484.5	11725.9	12860.7	11878.7	11865.4	11278.7	13112	10408.3	11276.7	11931.7	11601.5			Two-component system	11972.6	12596.1	12453.3	12840.8	12284.4	12647	12365.9	12259	12360.9	12172.4	12480.8	11786.6
Pyruvate metabolism	11383.5	12044.9	11346.9	12545.1	12028.1	11869.7	11011	12574.2	10531.3	10927.8	11626.9	11334.3			Alanine, aspartate and glutamate metabolism	11576.7	12282.3	12130.2	11893.2	11929.5	12011.7	12406.6	11899.6	12232.1	11894.5	11777.2	11416.8
Alanine, aspartate and glutamate metabolism	11862.4	11817.6	11179.3	12310.3	12327.4	11899.4	11115.3	11798.4	10591	10859.2	11449.7	11162.7			Pyruvate metabolism	10981	11960.1	12053	11773.3	11470.6	11913.1	12037.5	11901.1	12576.3	11507.2	11347	11610.4
Mismatch repair	9602.86	11528.4	11793.9	11586.8	10654.4	11033.3	11201	12442.8	10838	10633.8	11485.2	11320.2			Carbon fixation pathways in prokaryotes	10442.7	11272.8	11000.6	11018.2	10857.7	11009.4	11279.4	11204.6	11738.2	11069.7	10685.4	11105.4
Carbon fixation pathways in prokaryotes	11311.9	11141	10324	11682.4	11403.4	11172.6	10731	11458.9	10101.8	10653	11617.4	10912.4			Mismatch repair	10372.3	11377.1	10729.8	11114.3	10874.7	10922.1	11278	11556.9	11752.1	10283	11222.2	11310
Cysteine and methionine metabolism	10072.7	10719.3	10004.2	11127.5	10409.9	10466.7	9939.03	10597.1	9685.97	9472.31	10192.7	9977.43			Cysteine and methionine metabolism	10471.8	10875.3	10423.9	10393.6	10673.6	10408.8	10927.9	10523.1	10854.3	10444.9	10575.9	10718.2
DNA replication	8368.35	10174.4	10705.2	9794.48	9168.82	9642.25	9885.83	10944.4	10306.3	9906.41	9985.37	10205.7			Peptidoglycan biosynthesis	9300.36	10460.1	9757.52	10140.7	9880.21	9949.09	10477.6	10229.2	10295.4	9680.08	10233.7	9932.75
Peptidoglycan biosynthesis	9305.47	9494.01	10351.9	10349.7	9728.16	9845.84	9315.78	10681.8	8302.51	8774.18	10353	9485.45			Galactose metabolism	9494.74	9999.31	10564.2	10231.2	9747.02	10397.7	9998.8	10002.7	9884.86	9427.82	9888.71	9415.45
Galactose metabolism	9052.95	8955.63	10128.4	10177.1	9890.59	9640.93	9779.7	10007.6	8886.82	9533.4	9801.47	9601.8			DNA replication	8995.48	9694.4	9055.58	9233.66	9344.94	9144.62	9571.16	9795.01	9920.43	8740.37	9486.56	9516.51
Glycine, serine and threonine metabolism	9652.67	9126.88	8225.9	9347	9361.46	9142.78	8738.78	9048.12	7976.02	8348.36	9524.75	8727.21			Glycine, serine and threonine metabolism	8705.47	9301.55	9022.49	9073.25	9003.51	9047.87	9205.85	9208.02	9574.42	8827.94	9142.83	8643.27
Oxidative phosphorylation	7956.98	7701.14	7440.16	8319.14	8265.67	7936.62	7859.6	7914.72	6759.1	7827.37	8729.92	7818.14			Methane metabolism	7009.45	8034.6	8090.02	7975.77	7522.03	8032.89	7934.21	7970.46	8498.95	7449.08	7439.54	7829.65
Citrate cycle (TCA cycle)	7924.11	7865.58	6907.78	8222.1	8248.88	7833.69	7560.32	7804.21	7268.24	7486.29	8130.08	7649.83			Oxidative phosphorylation	7396.96	7939.66	7893.02	7759.69	7668.31	7826.36	8025.15	7642.03	8000.99	7580.08	7701.84	7659.43
Methane metabolism	6793.43	8485.88	7434.43	8598.56	7661.83	7794.83	7032.44	8351.18	6872.71	6637.56	7730.53	7324.88			Citrate cycle (TCA cycle)	7174.61	7777.84	7714.48	7745.99	7476.23	7730.23	7914.74	7808.01	8059.59	7733.27	7340.28	7489.45
Butanoate metabolism	7739.23	7640.79	6073.35	8130.93	8059.31	7528.72	7189.11	8152.47	6806.71	7439.78	8142.84	7546.18			Glyoxylate and dicarboxylate metabolism	7599.31	7920.33	7725.64	7706.73	7759.82	7716.19	7883.95	7806.09	7745.12	7463.12	7538.91	7187.23
Glyoxylate and dicarboxylate metabolism	7918.35	7367.04	6992.08	7922.82	7883.75	7616.81	7391.65	7339.12	6616.89	7196.55	7655.82	7240.01			Butanoate metabolism	7026.66	7477.93	7638.56	7450.44	7252.29	7544.5	7657.94	7487.22	7841.27	7520.22	7100.47	7701.05
Fructose and mannose metabolism	7776.49	6907.24	7731.96	7807.41	7622.43	7569.11	7348.11	7464.32	6689.26	6858.86	7708.37	7213.78			Fructose and mannose metabolism	7395.31	7802.56	7509.18	7335	7598.94	7422.09	7379.56	7445.29	7537.71	7286.69	7314.38	6997.51
Pentose phosphate pathway	6433.26	7632.17	7943.84	8173.12	7342.27	7504.93	6648.97	7979.7	6518.35	6500.12	7510.98	7031.62			Pentose phosphate pathway	6523.87	7494.78	7258.47	7398.13	7009.33	7328.3	7490.55	7231.73	7756.9	7098.18	6972.33	6908.11
Phenylalanine, tyrosine and tryptophan biosynthesis	7525.51	7080.04	6787.15	7418.75	7260.48	7214.39	6532.56	6734.83	6323.81	6185.14	6979.38	6551.14			Phenylalanine, tyrosine and tryptophan biosynthesis	7169.92	7338.03	6503.27	6877.51	7253.98	6690.39	7131.39	6824.75	7248.76	7142.91	7389.16	6994.56
2-Oxocarboxylic acid metabolism	6647.95	6836.39	6435.82	7538.45	7316.52	6955.03	6277.2	6933.51	5937.59	6014.69	6381.94	6308.98			2-Oxocarboxylic acid metabolism	6853.15	7224.66	7380.32	7175.94	7038.91	7278.13	7283.25	6894.15	7141.57	6718.1	6970.18	6546.83
Protein export	6647.53	6298.42	7698.04	6654.8	6559.95	6771.75	6206.03	6527.63	5528.91	5834.44	6848.61	6189.12			Nucleotide excision repair	6100.64	6873.88	7065.77	7185.23	6487.26	7125.5	6669.63	7206.83	7257.13	6333.33	6815.05	6788.83
Nucleotide excision repair	5623.28	6500.38	6517.38	6891.11	6352.46	6376.92	6464.53	6889.84	6293.07	5932.61	6645.38	6445.09			RNA degradation	6223.62	6753.27	7295.49	7080.09	6488.45	7187.79	6570.17	6804.55	6876.89	6615.07	6679.61	6459.4
Carbon fixation in photosynthetic organisms	6263.38	6178.52	7589.08	6665.32	6309.63	6601.19	6026.95	6520.7	5450.47	5820.07	6574.24	6078.49			Protein export	5974.67	6815.89	6418.13	6502.6	6395.28	6460.36	6569.89	6667.33	6837.64	6490.6	6686.15	6629.17
RNA degradation	5983.72	5981.61	6273.54	6324.25	6330.33	6178.69	6259.68	6464.69	6019.49	5891.08	6458.88	6218.76			Bacterial secretion system	5750.3	6492.79	6119.58	6219.79	6121.55	6169.68	6214	6476.02	6532.31	6304.23	6451.44	6203.46
Bacterial secretion system	6230.95	5760.19	7311.99	6343.83	6217.01	6372.79	5887.97	6149.93	5234.43	5638.16	6411.95	5864.49			Carbon fixation in photosynthetic organisms	5828.09	6462.1	6211.45	6209.92	6145.1	6210.69	6418.53	6322.67	6710.72	5963.39	6113.39	6142.34
Cell cycle - Caulobacter	5737.83	5341.35	7494.6	6173.5	6017.51	6152.96	5874.52	6299.48	5230.22	5955.21	6322.13	5936.31			Lysine biosynthesis	5931.48	6475.09	5963.58	6040.62	6203.28	6002.1	6341.09	6118.69	6243.9	5821.17	6151.96	5950.5
Lysine biosynthesis	6195.84	6007.73	5255.25	6563.37	6017.68	6007.97	5736.99	6397.07	5553.27	5471.01	6301.09	5891.89			Other glycan degradation	6303.64	6315.65	6556.44	6223.61	6309.64	6390.03	6190.06	6284.82	5488.07	5701.22	6401.89	5953.26
Other glycan degradation	5999.68	4506.15	5238.41	5588.93	6051.9	5477.01	6401.25	5259.56	5221.73	5962.63	5970.7	5763.17			Cell cycle - Caulobacter	5639.04	6230.03	5634.47	5772.66	5934.53	5703.56	5965.66	6127.5	6234.15	5862.04	6157.86	6018.5
Pentose and glucuronate interconversions	5686.72	5827.33	5400.16	5621.68	5731.95	5653.57	5452.17	5509.84	5125.01	5148.85	5639.97	5375.17			Arginine biosynthesis	5434.9	5803.23	5869.88	5625.34	5619.07	5747.61	5760.46	5551.91	5701.87	5531.42	5575.24	5356.7
One carbon pool by folate	5526.65	5192.79	4824.26	5728.89	5432.51	5341.02	5191.54	5644.29	4849.87	5143.29	5673.33	5300.46			Pentose and glucuronate interconversions	5496.25	5764.32	5796.25	5490.91	5630.29	5643.58	5635.58	5456.49	5575.33	5432.39	5096.08	5183.73
Porphyrin and chlorophyll metabolism	5803.06	5144.52	4494.98	6357.58	5741.72	5508.37	4953.63	5448.39	4762.3	5597.84	4833.5	5119.13			Fatty acid metabolism	5111.97	5625.56	5340.47	5245.87	5368.76	5293.17	5371.91	5309.87	5490.43	5414.28	5473.54	5613.81
Arginine biosynthesis	5195.77	5451.11	5465.81	5657.92	5696.04	5493.33	5235.96	5287.6	4857.33	4692.36	5386.96	5092.04			One carbon pool by folate	5300.82	5582.44	4965.84	5222.89	5441.63	5094.37	5380.31	5331.49	5523.68	5475.4	5550.16	5347.77
Fatty acid biosynthesis	5064.59	4218.67	6100.6	5444.15	5438.67	5253.34	5205.45	4764.94	4886.79	5041.46	5696.04	5118.93			Fatty acid biosynthesis	5110.65	5602.07	5200.69	5151.22	5356.36	5175.95	5346.01	5312.37	5437.07	5471	5487.72	5563.88
Fatty acid metabolism	4910.08	4334	5951.3	5556.92	5455.21	5241.5	5128.6	4866.18	4856.17	4965.71	5695.27	5102.39			Cyanoamino acid metabolism	4691.32	5546.96	6427.9	5496.15	5119.14	5962.03	5198.39	5245.03	5357.05	4739.41	4922.32	4696.3
Cyanoamino acid metabolism	4658.9	5119.53	4447.5	5133.57	5468.36	4965.57	5275.57	5481.15	4687.63	4892.9	5592.11	5185.88			Porphyrin and chlorophyll metabolism	5265.7	5263.12	4916.65	4767.24	5264.41	4841.94	5187.01	5023.13	5492.43	5225.2	4517.68	4990.08
Nicotinate and nicotinamide metabolism	4922.68	4847.91	4680.45	5244.93	4910.85	4921.36	4827.44	5188.17	4511.98	4561.47	5490.8	4915.97			Nicotinate and nicotinamide metabolism	4860.99	5092.33	4976.07	4895.12	4976.66	4935.59	5043.27	4925.99	5033.28	4804.12	5208.12	4867.23
Terpenoid backbone biosynthesis	4895.33	4377.39	4793.79	5064.08	4779.59	4782.03	4691.37	4910.4	4212.84	4569.91	5175.87	4712.08			Terpenoid backbone biosynthesis	4677.58	5044.15	4510.58	4577.98	4860.87	4544.28	4890.98	4792.09	5067.05	4645.62	5073.71	4698.51
Pantothenate and CoA biosynthesis	5292.79	4509.59	4738.07	5023.81	4722.71	4857.39	4498.47	4737.53	3985.61	4782.57	4726.06	4546.05			beta-Lactam resistance	4568.29	4917.45	4681.56	4524.22	4742.87	4602.89	4828.86	4889.57	5062.67	4604.34	4408.54	4641.87
beta-Lactam resistance	4430	4751.84	4539.02	4890.32	4604.11	4643.06	4409.35	4874	4021.56	4240.22	4633.17	4435.66			Pantothenate and CoA biosynthesis	4668.43	4753.51	4065.46	4196.9	4710.97	4131.18	4544.84	4410.15	4747.92	4621.18	4854.58	4727.19
Base excision repair	4108.24	4382.28	5559.02	4555.8	4102.79	4541.63	4214.36	4780.4	4190.87	3953.62	4441.02	4316.05			Nitrogen metabolism	4363.3	4496.16	4661.74	4479.9	4429.73	4570.82	4612.03	4597.7	4491.12	4433.56	4304.7	4155.39
Nitrogen metabolism	4540.09	4333.39	4455.04	4488.78	4811.66	4525.79	4261.8	4339.31	3899.9	4120.15	4434.85	4211.2			Propanoate metabolism	4054.65	4501.14	4454.76	4379.33	4277.9	4417.05	4421.01	4448.1	4629.79	4094.92	4144.85	4534.79
Drug metabolism - other enzymes	3919.67	4189.69	3820.49	4353.58	4506.67	4158.02	4240.74	4452.91	4525.33	4078.24	4665.99	4392.64			Glycerophospholipid metabolism	3925.71	4433.81	4658.91	4466.41	4179.76	4562.66	4358.79	4355.53	4595.84	3904.1	4478.53	4294.44
Propanoate metabolism	4160	4157.76	4163.21	4643.78	4406.73	4306.3	3919.08	4898.21	3649.33	4133.83	4312.04	4182.5			Base excision repair	3974.38	4303.39	4229.1	4311.84	4138.89	4270.47	4286.42	4433.87	4762.64	4015.74	4317.7	4336.62
Glycerophospholipid metabolism	3815.86	4254.94	5257	4792.34	4087.33	4441.49	3883.92	4364.02	3735.51	3646.63	4497.53	4025.52			Sphingolipid metabolism	4290.87	4385.21	4820.63	4493.3	4338.04	4656.96	4276.87	4430.43	4086.05	4113.03	4538.37	4170.17
Histidine metabolism	3943.05	4332.52	4137.19	4281.05	4490.01	4236.76	3778.93	4057.68	3837.12	3266.73	4217.18	3831.53			Drug metabolism - other enzymes	4359.99	4387.96	4313.54	4298.56	4373.98	4306.05	4352.43	4245.09	4367.07	4144.54	4318.73	4147.16
Sphingolipid metabolism	3938.28	3132.01	3766.5	4252.11	4393.97	3896.57	4394.1	3968.57	3711.61	4348.74	3974.64	4079.53			Histidine metabolism	3963.09	4308.91	4335.47	4182.07	4136	4258.77	4215.07	4168.3	4320.94	3938.65	4117.13	3856.29
Folate biosynthesis	4343.89	3448.31	3579.97	4209.3	4247.58	3965.81	3888.73	3922.96	3414.46	3851.07	4524.59	3920.36			Folate biosynthesis	4261.28	4372.79	3700.42	3778.6	4317.04	3739.51	3953.59	4035.41	4083.72	4183.51	4416.56	4182.56
Lipopolysaccharide biosynthesis	4651.77	2508.27	4113.95	3619.96	4029.69	3784.73	4138.52	3157.95	3459.65	4242.56	4927.24	3985.18			Thiamine metabolism	3630.55	4239.64	3995.15	3968.31	3935.1	3981.73	4067.76	3955.47	4084.15	3965.76	4360.04	4173.08
Phenylpropanoid biosynthesis	3498.59	3773.29	3294.75	3810.51	4333.36	3742.1	4056.12	4198.52	3567.61	3730.61	4307.08	3971.99			Phenylpropanoid biosynthesis	3580.98	4283.12	5194.01	4282.38	3932.05	4738.19	3931	4015.73	4041.62	3573.04	3707.03	3579.74
Thiamine metabolism	3618.99	3670.45	4153.88	4266.6	4224.09	3986.8	3436.55	4033.49	3390.75	3315.15	4066.44	3648.47			Lipopolysaccharide biosynthesis	4289.37	4222.88	3318.63	3474.93	4256.12	3396.78	3635.68	3916.18	3495.49	4233.95	4549.92	4268.34
Streptomycin biosynthesis	3559.11	3464.99	4666.65	3772.96	3770.79	3846.9	3567.32	3694.64	3225.21	3707.38	4058.4	3650.59			Arginine and proline metabolism	3849.2	4029.77	3952.83	3855.46	3939.49	3904.15	4025.55	3813.89	3880.25	3951.63	3744.88	3815.92
Arginine and proline metabolism	3705.27	3442.75	2695.74	3662.4	3600.52	3421.34	3372.48	3517.97	3126.19	3384.24	3605.82	3401.34			RNA polymerase	3177.35	3723.29	3801.06	3668.73	3450.32	3734.89	3512.17	3658.56	3892.6	3258.41	3437.58	3439.54
RNA polymerase	3187.91	3292.22	3512.26	3556.02	3304.73	3370.63	3436.93	3563.1	3119.97	3339.25	3461.15	3384.08			Streptomycin biosynthesis	3345.75	3574.07	3444.11	3426.1	3459.91	3435.11	3573.35	3480.82	3579.52	3604.63	3586.43	3549.7
Vancomycin resistance	3375.15	3437.76	3248.08	3508.32	3407.5	3395.36	3214.26	3638.29	2975.46	2921.42	3638.14	3277.51			Selenocompound metabolism	3287.23	3682.1	3341.85	3383.83	3484.66	3362.84	3564.65	3343.04	3604.63	3476.72	3463.93	3647.11
Selenocompound metabolism	3182.27	3484.22	3544.06	3592.58	3376.26	3435.88	3160.25	3520.44	2942.85	2946.06	3518.67	3217.65			Vancomycin resistance	3220.24	3593.58	3304.34	3388.79	3406.91	3346.57	3536.47	3394.48	3586.08	3374.66	3476.73	3429.96
Glycerolipid metabolism	2733.56	3719.98	3751.26	3817.09	3275.31	3459.44	3003.49	3715.61	3052.84	2703.94	3097.8	3114.74			Glycerolipid metabolism	2911.87	3352.12	3756.41	3489.52	3131.99	3622.97	3455.04	3369.17	3665.49	2949.17	3151	3152.27
Photosynthesis	2801.73	3209.87	3131.26	3053.42	3315.88	3102.43	3040.56	3381.99	2646.59	2752.34	3815.18	3127.33			Lysosome	2911.31	3201.95	4551.66	3714.14	3056.63	4132.9	3174.78	3262.33	2600.34	2585.61	3337.87	3066.37
Biotin metabolism	3004.5	2674.44	3033.15	3381.8	3170.38	3052.85	3016.5	2944.29	2914.52	3025.07	3519.09	3083.89			Biotin metabolism	3086.14	3246.01	2959.42	3034.66	3166.07	2997.04	3105.73	3170.45	3198.51	3255.91	3274.72	3305.61
Lysosome	2911.72	2488.86	2554.93	2581.21	2712.64	2649.87	3193.15	2466.51	2695.08	2643.04	3147.97	2829.15			Photosynthesis	2700.6	3067.97	2863.52	2948.79	2884.29	2906.16	3151.58	2924.84	3072.81	2911.82	3026.38	2830.28
Valine, leucine and isoleucine biosynthesis	3053.3	2334.51	2341.89	2980.38	3085.92	2759.2	2494.37	2849.72	2214.07	2665.81	2431.26	2531.05			Valine, leucine and isoleucine biosynthesis	2868	2854.37	2854.3	2761.6	2861.18	2807.95	2830.85	2749.98	2824.86	2727.66	2830.55	2540.09
Necroptosis	2715.85	2413.03	2615.77	2710.68	2557.54	2602.57	2479.43	2517.01	2307.35	2273.89	2355.57	2386.65			Necroptosis	2726.66	2771.99	3224.67	2875.19	2749.32	3049.93	2734.6	2783.27	2768.31	2735.63	2770.67	2573.29
Biofilm formation - Escherichia coli	2386.18	2620.24	2768.77	2687.18	2299.85	2552.45	2268.13	2703.67	2483.29	2169.26	2403.26	2405.52			Plant-pathogen interaction	2206.4	2473.27	4429.43	3391.25	2339.84	3910.34	2238.55	2498.55	2447.75	2106.07	2678	2289.52
Peroxisome	2192.73	2159.97	2767.13	2763.78	2372.93	2451.31	2524.41	2313.07	2243.19	2108.01	2623.59	2362.45			Biofilm formation - Escherichia coli	2494.33	2568.29	2478.34	2538.47	2531.31	2508.4	2713.74	2644.32	2697.82	2642.5	2552.54	2630
Cationic antimicrobial peptide (CAMP) resistance	2790.59	1991.49	2229.17	2379.68	2558.18	2389.82	2406.81	2214.06	2134.24	2488.42	2594.65	2367.63			Peroxisome	2361.17	2679.12	2716.83	2613.65	2520.14	2665.24	2613.4	2600.7	2607.31	2402.41	2621	2541.36
Longevity regulating pathway - worm	2159.57	2379.95	2480.96	2404.66	2150.61	2315.15	2438.67	2573.48	2280.64	2272.19	2509.1	2414.82			Biofilm formation - Vibrio cholerae	2599.8	2532.79	2244.32	2455.77	2566.3	2350.05	2519.17	2492.88	2329.32	2843.36	2697.67	2616.55
Sulfur metabolism	2370.28	2325.8	2687.41	2530.14	2374.23	2457.57	2104.74	2442.54	2229.12	1987.34	2086.2	2169.99			Sulfur metabolism	2572.33	2608.58	2193.98	2207.12	2590.46	2200.55	2485.85	2306.2	2409.98	2469.36	2426.12	2570.11
Glutathione metabolism	2477.92	2006.64	2075.43	2268.05	2233.78	2212.36	2212.64	2375.32	1963.02	2599.69	2575.42	2345.22			Longevity regulating pathway - worm	2117.33	2363.16	2998.59	2701.23	2240.24	2849.91	2325.25	2530.18	2441.46	2281.92	2432.57	2246.05
Monobactam biosynthesis	2336.99	2180.59	1877.14	2440.53	2313.63	2229.78	2240.44	2313.2	2201.71	1997.83	2479.78	2246.59			Fatty acid degradation	2126.77	2461.68	2623.06	2450.05	2294.23	2536.56	2403.95	2440.41	2505.35	2200.83	2364.07	2394.04
Biofilm formation - Vibrio cholerae	2568.87	1980.56	2010.31	2424.29	2398.83	2276.57	2211.57	2169.6	2221.91	2218.36	2101.35	2184.56			Cationic antimicrobial peptide (CAMP) resistance	2494.97	2554.48	2144.73	2188.98	2524.73	2166.86	2463.8	2593.27	2325.77	2489.77	2473.44	2344.81
Valine, leucine and isoleucine degradation	2242.24	2179.55	1596.53	2187.71	2196.27	2080.46	2178.08	2256.8	2004.74	2152.79	2570.17	2232.52			Phenylalanine metabolism	2354.07	2434.62	2442.24	2307.88	2394.34	2375.06	2427.04	2313.35	2324.97	2370.5	2217.51	2321.06
Fatty acid degradation	1771.28	2171.14	2441.74	2525.53	2182.56	2218.45	2175.87	2144.65	2076.79	1732.61	2170.96	2060.18			PPAR signaling pathway	2123.36	2468.87	2651.51	2390.25	2296.11	2520.88	2356.07	2377.81	2457.45	2152	2325.86	2359.15
PPAR signaling pathway	1908.5	1982.36	2370.56	2464.26	2253.91	2195.92	2257.38	2009.27	2097.14	1749.86	2234.69	2069.67			Monobactam biosynthesis	2276.87	2446.87	2204.55	2258.79	2361.87	2231.67	2353.17	2345.52	2214.98	2223.59	2294.34	2192.25
Plant-pathogen interaction	2032.47	2045.48	1986.47	2338.12	2176.59	2115.83	2188.74	2274.33	2139.24	1883.27	2236.65	2144.45			Glutathione metabolism	2269.45	2334.09	2341.82	2255.39	2301.77	2298.61	2381.32	2290.04	2247.21	2185.56	2185.06	2314.12
Phenylalanine metabolism	2021.92	2329.8	1883.09	2410.86	2418.27	2212.79	1934.3	2164.2	1876.2	1913.73	1978.37	1973.36			Valine, leucine and isoleucine degradation	2041.36	2222.93	2192.56	2193.96	2132.15	2193.26	2220.75	2409.99	2205.86	2077.06	2105.53	2229.06
Antifolate resistance	2287.29	1897.47	1671.71	2252.09	2156.9	2053.09	2078.05	2226.69	1887.67	2085.51	2368.51	2129.29			Ferroptosis	1946.6	2220.67	2290.41	2120.55	2083.63	2205.48	2143.34	2144.82	2230.44	2064.09	2111.57	2188.78
Ferroptosis	1792.92	1731.89	2160.71	2150.43	1927.19	1952.63	2001.24	1785.99	1853.72	1614.81	2110.03	1873.16			Thermogenesis	1750.02	2055.15	3473.04	2807.32	1902.59	3140.18	1891.08	2036.34	2012.82	1701.37	2121.85	1942.71
Riboflavin metabolism	2313.01	1132.01	1730.75	1936.06	1961.43	1814.65	1967.43	1925.45	1576.69	2505.26	2077.66	2010.5			Antifolate resistance	1964	2151.74	2076.8	2104.49	2057.87	2090.65	2046.52	1955.62	2075.18	2121.4	2092.57	2093.87
Legionellosis	1799.59	1665.06	2055.61	1873.62	1841.36	1847.05	1921.03	1918.16	1851.45	1802.73	1833.97	1865.47			Legionellosis	1727.57	2000.43	2995.84	2583.26	1864	2789.55	1889.53	2055.6	1979.28	1947.61	2045.15	1726.04
Polyketide sugar unit biosynthesis	1708.04	1701.52	2140.77	1899.18	1781.72	1846.25	1720.45	1751.23	1547.43	1784.47	1988.88	1758.49			Tuberculosis	1758.92	1963.01	2883.36	2466.83	1860.96	2675.09	1931.57	2008.26	1964.7	1906.33	1975.23	1781.96
HIF-1 signaling pathway	1465.6	1716.52	2340.22	1942.62	1746.71	1842.34	1699.27	1994.45	1614.06	1664.58	1759.52	1746.38			Salmonella infection	1611.04	1863.01	3471.06	2782.1	1737.03	3126.58	1662.62	1891.4	1809.22	1588.75	2188.84	1643.11
Tuberculosis	1713.14	1730.21	1667.75	1807.21	1673.09	1718.28	1804.9	1858.35	1769.37	1769.83	1864.48	1813.39			Adipocytokine signaling pathway	1692.1	1986.65	2694.83	2324.94	1839.38	2509.88	1846.31	1937.63	1948.29	1709.75	1990.99	1902.48
Vitamin B6 metabolism	1907.92	1553.16	1938.37	1816.26	1833.84	1809.91	1691.35	1647.05	1510.76	1651.38	1933.48	1686.81			HIF-1 signaling pathway	1600.51	1928.21	2370.16	2248.22	1764.36	2309.19	1851.15	1977.22	1968.51	1666.27	1903.35	1760.22
Glycosphingolipid biosynthesis - globo and isoglobo series	1420.29	1679.43	1710.06	1675.95	1726.18	1642.38	1817.87	1749.53	1586.66	1562.97	1810.03	1705.41			Glucagon signaling pathway	1678.76	1811.81	2994.42	2535.4	1745.28	2764.91	1721.9	1766.4	1804.22	1531.37	1849.35	1728.21
D-Glutamine and D-glutamate metabolism	1612.68	1586.9	1532.13	1709.02	1663.78	1620.9	1664.77	1788.06	1461.17	1481.47	1867.45	1652.58			Glycosphingolipid biosynthesis - globo and isoglobo series	1683.28	1907.11	2088.17	2013.24	1795.19	2050.71	1927.28	1885.02	1774.79	1579.36	1868.88	1639.72
Thermogenesis	1383.29	1431.59	1907.46	1889.17	1629.59	1648.22	1763.72	1455.02	1716.47	1336.63	1719.24	1598.21			Riboflavin metabolism	2136.85	1891.27	1525.3	1628.91	2014.06	1577.11	1707.07	1815.38	1866.94	1978.32	2030.59	2014.55
Adipocytokine signaling pathway	1396.34	1424.38	1913.52	1896.13	1656.82	1657.44	1749.16	1454.4	1644.83	1329.45	1739.72	1583.51			Vitamin B6 metabolism	1807.73	1871.01	1655.99	1701.29	1839.37	1678.64	1800.04	1747	1922.82	1915.06	1967.15	1849.03
Salmonella infection	1505.4	1453.69	1963.07	1721.61	1492.41	1627.23	1554.33	1685.18	1613.42	1429.52	1549.88	1566.47			D-Glutamine and D-glutamate metabolism	1662.5	1841.51	1698.42	1731.01	1752	1714.72	1796.05	1805.83	1910.18	1644.46	1882.41	1927.63
Sulfur relay system	1344.43	2056.68	1601.29	1814.89	1497.28	1662.91	1398.23	1895.44	1407.34	1373.55	1476.41	1510.19			Sulfur relay system	1517.83	1700.44	1568.56	1642.45	1609.13	1605.51	1781.04	1590.55	1903.83	1640.09	1596.1	1784.47
Lysine degradation	1441.52	1851.17	1026.15	1669.37	1748.03	1547.25	1497.46	1762.45	1451.27	1435.67	1963.53	1622.08			Insulin resistance	1528.28	1571.33	2639.5	2118.18	1549.81	2378.84	1516.24	1570.86	1616.39	1379.05	1711.54	1518.7
Glucagon signaling pathway	1378.79	1571.95	1708.91	1818.02	1413.7	1578.27	1472.55	2053.96	1435.59	1500.42	1448.93	1582.29			Polyketide sugar unit biosynthesis	1616.73	1740.51	1532.26	1606	1678.62	1569.13	1635.38	1618.82	1669.5	1779.62	1818.74	1855.82
Benzoate degradation	1582.85	1522.18	1221.86	1701.7	1626.16	1530.95	1439.81	1666.44	1235.39	1462.33	1723.56	1505.51			Lysine degradation	1363.67	1564.08	1722.64	1768.54	1463.88	1745.59	1613.67	1754.09	1703.32	1460.9	1462.89	1614.4
C5-Branched dibasic acid metabolism	1883.71	1251.62	1321.57	1597.59	1769.57	1564.81	1376.65	1655.04	1222.74	1576.1	1326.48	1431.4			Fluid shear stress and atherosclerosis	1361.47	1562.18	2546.61	2088.57	1461.82	2317.59	1402.33	1521.42	1584.13	1386.78	1702.13	1367.44
Glycosaminoglycan degradation	1474.35	1420.68	1563.14	1245.65	1341.4	1409.04	1575.58	1352.99	1302.05	1272.54	1590.07	1418.65			Insulin signaling pathway	1342.26	1376.14	3304.35	2432.58	1359.2	2868.47	1209.9	1401.7	1388.06	1146.38	1628.77	1295.18
Fluid shear stress and atherosclerosis	1384.77	1282.32	1697.15	1482.61	1388.92	1447.15	1353.28	1404.04	1299.72	1290.94	1343.03	1338.2			Longevity regulating pathway - multiple species	1347.17	1419.3	2680.22	2250.17	1383.24	2465.2	1289.92	1517.48	1439.05	1227.06	1662.95	1274.38
Ascorbate and aldarate metabolism	1397.38	1220.4	1199.13	1300.98	1398.14	1303.21	1358.94	1214.97	1250.21	1369.91	1342.29	1307.27			Glycosaminoglycan degradation	1498.78	1665.01	1695.39	1627.17	1581.89	1661.28	1597.88	1598.48	1468.9	1306.02	1586.55	1578.11
Ubiquinone and other terpenoid-quinone biosynthesis	1667.4	814.742	1313.18	1224.8	1555.2	1315.06	1239.04	1186.01	1019.29	1483.41	1439.01	1273.35			C5-Branched dibasic acid metabolism	1592.69	1592.81	1473.61	1473.84	1592.75	1473.72	1528.53	1475.93	1484.37	1502.76	1526.74	1364.48
Biosynthesis of ansamycins	1166.4	1483.58	1474.85	1420.41	1395.39	1388.13	1113.76	1322.78	1129.39	1097.46	1328.17	1198.31			Protein processing in endoplasmic reticulum	1146.97	1274.3	3202.19	2318.96	1210.64	2760.57	1154.94	1371.47	1238.36	1119.02	1598.71	1139.21
Insulin resistance	1243.99	1403.27	1043.5	1516.36	1163.54	1274.13	1317.92	1509.03	1264.77	1189.02	1170.69	1290.28			Glutamatergic synapse	1462.45	1471.98	2034.84	1731.01	1467.22	1882.92	1376.42	1452.25	1393.37	1413.95	1530.97	1302.72
Tyrosine metabolism	1221.69	1473.73	1190.31	1425.47	1418.94	1346.03	1165.57	1389.29	1126.95	1205.04	1174.2	1212.21			Benzoate degradation	1449.39	1471.55	1481.28	1400.7	1460.47	1440.99	1517.31	1416.27	1441.32	1376.08	1457.77	1534.19
Longevity regulating pathway - multiple species	1309.05	1159.26	1328.76	1376.71	1186.55	1272.06	1327.29	1286.29	1276.73	1197.92	1323.92	1282.43			GABAergic synapse	1443.65	1454.22	1760.92	1594.52	1448.94	1677.72	1375.47	1432.43	1380.11	1413.43	1469.84	1291.06
GABAergic synapse	1385.86	1077.1	1430.13	1303.43	1339.32	1307.17	1289.82	1120.18	1147.31	1119.5	1214.01	1178.16			Tyrosine metabolism	1423.57	1455.58	1447.56	1404.81	1439.58	1426.19	1499.88	1391.07	1432.85	1399.4	1385.68	1351.62
Glutamatergic synapse	1377.74	1052.14	1424.13	1311.56	1336.05	1300.32	1284.13	1102.55	1167.77	1115.94	1199.53	1173.99			Ascorbate and aldarate metabolism	1421.84	1460.64	1450.39	1374.81	1441.24	1412.6	1394.36	1368.17	1432.36	1468.63	1331.4	1370.01
Prodigiosin biosynthesis	1110.4	1033.29	1680.78	1350.32	1313.8	1297.72	1167.42	1159.44	1094.63	1052.9	1346.71	1164.22			Novobiocin biosynthesis	1328.92	1409.55	1323.18	1336.31	1369.24	1329.74	1398.24	1304.38	1362.6	1299.63	1347.29	1272.89
Epithelial cell signaling in Helicobacter pylori infection	1110.96	1293.28	1376.86	1344.77	1294.95	1284.17	1092.94	1193.63	1103.37	1062.03	1239.05	1138.2			Huntington disease	1199.34	1249.89	2466.93	1708.9	1224.61	2087.92	1135.94	1254.61	1085.82	1088.93	1414.76	1200.05
Novobiocin biosynthesis	1147.21	1311.68	1116.26	1350	1379.5	1260.93	1134.87	1175.6	1094.91	1065.89	1229.19	1140.09			Pathways in cancer	928.986	1085.89	2939.17	2084.84	1007.44	2512.01	934.996	1138.24	1128.45	930.339	1387.93	960.919
Huntington disease	1349.81	861.377	1001.76	1202.43	1053.28	1093.73	1174.89	1063.55	1153.35	1259.67	1353.28	1200.95			PI3K-Akt signaling pathway	894.345	1021.62	3293.43	2269.12	957.981	2781.27	831.685	1092.08	1017.79	825.981	1350.33	863.389
Taurine and hypotaurine metabolism	1074.95	1308.72	1277.34	1188.39	1073.07	1184.49	1021.92	1237.37	1001.06	986.789	1221.74	1093.78			Epithelial cell signaling in Helicobacter pylori infection	1163.35	1265.02	1516.57	1332.59	1214.19	1424.58	1204.95	1257.92	1289.65	1064.73	1368.62	1225.71
NOD-like receptor signaling pathway	1072.28	945.041	1417.71	1204.33	1047.76	1137.42	1047.73	1168.1	1030.4	989.201	1041.43	1055.37			NOD-like receptor signaling pathway	1089.58	1227.72	1886.86	1527.32	1158.65	1707.09	1107.21	1200.53	1217.01	1146.56	1371.55	1113.29
D-Alanine metabolism	1126.47	1085.24	937.601	1202.2	1163.35	1102.97	1019.24	1235.5	978.878	941.409	1118.38	1058.68			Biosynthesis of ansamycins	1133.1	1287.03	1226.69	1223.65	1210.07	1225.17	1337.66	1245.98	1344.2	1275.26	1157.27	1197.23
Insulin signaling pathway	925.564	990.851	915.023	1250.73	924.505	1001.33	1123.82	1173.43	1142.93	979.001	900.777	1063.99			Prodigiosin biosynthesis	1170.78	1271.06	1140.25	1114.55	1220.92	1127.4	1194.96	1175.52	1247.64	1166.53	1260.14	1193.95
Protein processing in endoplasmic reticulum	991.065	921.454	1118.72	1072.29	1053.54	1031.41	1024.38	914.616	1139.01	938.806	937.612	990.885			Taurine and hypotaurine metabolism	1066.45	1203.03	1158.76	1128.16	1134.74	1143.46	1187.47	1175.3	1226.26	1123.98	1170.08	1208.69
Tropane, piperidine and pyridine alkaloid biosynthesis	1015.7	1077.48	936.958	1107.1	1156.18	1058.68	947.462	975.458	905.454	940.236	1020.3	957.783			Tropane, piperidine and pyridine alkaloid biosynthesis	1166.08	1195.04	1177.41	1130.96	1180.56	1154.18	1191.33	1108.77	1144.44	1146.53	1141.12	1092.61
Inositol phosphate metabolism	831.36	883.319	1576.22	1033.13	902.103	1045.23	896.856	1068.79	819.571	919.844	880.996	917.212			Ubiquinone and other terpenoid-quinone biosynthesis	1259.08	1141.62	968.863	963.379	1200.35	966.121	1118.36	1135.33	1225.44	1235.85	1254.31	1201.63
Neomycin, kanamycin and gentamicin biosynthesis	888.806	794.571	1241.19	882.687	959.582	953.367	903.383	869.258	778.474	949.498	1063.23	912.768			Inositol phosphate metabolism	964.965	1075.07	1748.12	1407.41	1020.02	1577.76	1015.17	1107.32	1082.86	988.555	1152.57	1035.36
Central carbon metabolism in cancer	696.152	888.359	1257.18	1024.96	814.1	936.149	812.631	1294.35	795.446	867.642	874.525	928.919			D-Alanine metabolism	978.608	1164.62	1104.01	1087.61	1071.61	1095.81	1167.09	1105.33	1137.65	1054.71	1181.21	1041.57
Bacterial chemotaxis	704.826	1007.02	1144.71	1135.08	844.324	967.192	762.72	1462.21	791.455	739.656	730.23	897.254			RNA transport	927.634	975.617	1913.29	1418.36	951.626	1665.83	906.799	982.032	985.774	848.497	1007.71	879.616
Tryptophan metabolism	741.198	1107.35	782.464	986.451	938.06	911.104	852.469	998.917	849.559	765.895	964.888	886.346			Central carbon metabolism in cancer	917.364	1036.25	1496.09	1284.12	976.808	1390.11	957.473	960.609	1062.06	850.581	1048.18	989.828
Thyroid hormone synthesis	1061.36	753.553	751.985	838.542	844.45	849.978	819.921	849.003	829.308	991.442	1016.46	901.227			Pancreatic secretion	769.102	894.568	2287.3	1486.66	831.835	1886.98	683.075	819.604	803.433	650.997	945.102	768.04
MicroRNAs in cancer	650.53	990.845	1149.04	959.554	585.564	867.106	1038.63	782.055	1134.04	866.858	568.004	877.916			AMPK signaling pathway	662.187	769.334	3014.07	2057.49	715.761	2535.78	531.522	753.185	632.631	478.713	1008.51	576.126
Phosphotransferase system (PTS)	661.15	1041.12	778.491	1076.81	776.162	866.747	706.518	1515.8	691.178	791.683	658.784	872.793			MicroRNAs in cancer	1139.29	887.067	1693.12	1200.89	1013.18	1447.01	818.047	950.447	886.601	781.966	998.568	984.186
beta-Alanine metabolism	837.22	996.2	930.65	931.561	804.908	900.108	837.618	782.19	834.851	812.648	865.257	826.513			Tryptophan metabolism	785.52	949.752	1078.05	1027.85	867.636	1052.95	937.746	1017.04	973.952	848.77	900.363	879.467
Pathways in cancer	804.807	941.945	861.512	968.227	806.43	876.584	845.756	825.082	1008.23	756.081	766.993	840.428			Estrogen signaling pathway	717.012	842.304	2016.09	1511.93	779.658	1764.01	701.42	868.399	850.185	715.993	1037.15	730.388
Acarbose and validamycin biosynthesis	834.154	874.286	1020.03	904.955	835.452	893.776	843.866	836.496	732.016	841.759	840.234	818.874			Bacterial chemotaxis	995.851	1005.14	831.412	938.356	1000.5	884.884	1018.19	912.799	1034.89	992.537	1100.99	904.611
RNA transport	665.186	934.647	822.934	900.59	727.222	810.116	759.984	891.997	1163.12	706.332	695.679	843.422			Phosphatidylinositol signaling system	781.988	852.36	1793.67	1347.1	817.174	1570.39	754.754	902.12	816.863	760.057	981.603	808.871
Degradation of aromatic compounds	793.594	964.441	677.083	899.535	923.516	851.634	754.323	972.555	712.713	823.012	640.697	780.66			Endocytosis	413.265	512.157	4292.43	2566.58	462.711	3429.5	202.795	633.905	396.255	125.607	976.041	302.951
Arachidonic acid metabolism	994.735	688.331	734.794	786.729	815.002	803.918	750.716	731.173	716.835	848.116	973.463	804.06			beta-Alanine metabolism	817.565	906.399	858.94	844.876	861.982	851.908	886.439	889.637	975.616	870.795	897.003	909.634
Amyotrophic lateral sclerosis (ALS)	998.323	701.88	731.624	775.11	807.569	802.901	743.253	745.38	708.933	853.387	966.367	803.464			Thyroid hormone synthesis	813.12	867.214	1248.48	1065.38	840.167	1156.93	900.906	873.867	785.261	818.805	895.426	879.723
Phosphatidylinositol signaling system	721.063	657.429	1225	855.485	708.059	833.408	705.644	691.268	713.169	727.088	769.292	721.292			Alzheimer disease	604.295	727.286	2255.05	1572.22	665.79	1913.63	656.144	813.588	689.146	512.603	947.816	622.635
Zeatin biosynthesis	865.906	574.167	1024.69	744.393	802.208	802.273	719.611	734.459	707.559	702.597	835.145	739.874			Progesterone-mediated oocyte maturation	690.772	776.825	1714.95	1258.33	733.799	1486.64	680.702	816.368	813.049	708.264	927.676	698.485
Biofilm formation - Pseudomonas aeruginosa	915.211	817.055	692.04	924.368	789.646	827.664	672.09	813.064	657.965	675.746	563.086	676.39			Acarbose and validamycin biosynthesis	816.973	891.199	796.117	837.144	854.086	816.63	845.882	840.868	870.123	909.579	909.581	919.081
PI3K-Akt signaling pathway	684.779	679.129	736.325	872.801	717.375	738.082	760.41	656.747	895.396	673.976	638.681	725.042			Biofilm formation - Pseudomonas aeruginosa	863.93	851.117	727.877	815.915	857.523	771.896	817.808	816.715	846.283	937.055	926.885	811.016
Biosynthesis of various secondary metabolites - part 2	776.134	760.81	789.767	692.714	679.756	739.836	677.211	743.572	720.968	658.809	809.573	722.026			Prostate cancer	672.916	748.433	1542.51	1110.62	710.674	1326.56	666.423	778.618	786.738	699.971	895.759	680.122
Type I diabetes mellitus	647.182	716.019	712.476	653.533	688.519	683.546	686.987	727.631	648.38	605.762	677.302	669.212			Antigen processing and presentation	652.117	750.36	1370.25	1071.58	701.239	1220.91	685.655	783.022	784.89	695.488	851.421	678.849
Estrogen signaling pathway	648.799	629.921	705.803	723.269	647.685	671.095	648.321	597.261	748.463	583.353	592.696	634.019			Phosphotransferase system (PTS)	752.069	809.492	803.673	829.054	780.78	816.363	820.441	817.126	798.39	783.518	687.379	813.368
Chloroalkane and chloroalkene degradation	473.134	840.209	624.207	837.237	659.199	686.797	556.848	786.453	610.944	493.577	631.002	615.765			Neomycin, kanamycin and gentamicin biosynthesis	763.481	793.676	865.709	797.971	778.578	831.84	847.421	807.865	856.288	763.81	785.92	682.286
Various types of N-glycan biosynthesis	611.389	619.658	777.557	526.035	598.277	626.583	773.318	593.247	603.336	603.941	805.047	675.778			Autophagy - animal	331.628	402.322	3566.72	2174.47	366.975	2870.59	159.457	488.275	313.991	101.725	821.066	268.333
Glycosphingolipid biosynthesis - ganglio series	609.581	617.286	775.83	515.139	593.677	622.303	767.361	589.814	589.645	595.786	803.467	669.214			Degradation of aromatic compounds	769.324	799.257	763.369	763.551	784.29	763.46	874.786	772.585	757.702	713.631	702.642	723.794
Progesterone-mediated oocyte maturation	642.764	628.304	702.709	695.797	645.486	663.012	626.98	593.731	698.556	573.697	588.352	616.263			Arachidonic acid metabolism	765.806	794.885	800.841	758.661	780.345	779.751	802.171	760.943	728.666	757.521	758.838	811.657
Prostate cancer	644.048	632.849	703.843	689.065	644.473	662.856	621.348	597.267	681.888	562.229	589.924	610.531			Carbohydrate digestion and absorption	678.166	763.515	1130.03	796.268	720.84	963.149	650.29	677.64	739.748	648.494	706.137	712.484
Antigen processing and presentation	647.726	628.577	704.939	687.86	641.236	662.068	614.853	595.219	664.256	566.508	588.318	605.831			Pathogenic Escherichia coli infection	541.666	635.19	1774.94	1270.01	588.428	1522.48	570.634	711.559	611.167	453.673	793.611	534.655
Phosphonate and phosphinate metabolism	581.75	603.474	890.269	613.24	583.728	654.492	559.486	631.573	583.374	538.272	724.026	607.346			Amyotrophic lateral sclerosis (ALS)	751.057	790.403	743.652	726.554	770.73	735.103	791.511	747.206	713.276	752.691	744.323	799.064
Glucosinolate biosynthesis	662.222	576.11	539.271	729.701	708.852	643.231	608.948	636.267	555.129	613.794	638.056	610.439			Various types of N-glycan biosynthesis	725.616	781.244	920.426	862.97	753.43	891.698	787.761	776.357	636.024	564.005	786.918	663.786
IL-17 signaling pathway	643.756	626.807	702.287	661.897	639.12	654.774	595.715	592.784	627.656	549.112	587.747	590.603			Zeatin biosynthesis	743.912	787.719	668.792	691.48	765.815	680.136	756.258	732.657	780.119	798.28	788.809	808.328
Protein digestion and absorption	737.248	541.981	394.678	491.488	622.333	557.546	764.251	545.909	539.124	749.428	798.119	679.366			IL-17 signaling pathway	621.717	705.696	1081.02	884.933	663.706	982.977	648.53	730.735	752.787	692.32	773.731	639.955
Th17 cell differentiation	642.45	625.765	701.862	647.601	636.867	650.909	584.085	589.335	598.703	538.807	585.691	579.324			FoxO signaling pathway	513.649	569.234	2193.05	1466.88	541.442	1829.96	375.506	599.242	441.554	380.89	843.486	443.788
Flagellar assembly	400.776	358.759	975.468	870.991	566.658	634.531	440.235	1165.39	426.096	430.243	413.858	575.165			Glycosphingolipid biosynthesis - ganglio series	708.321	766.737	813.911	799.508	737.529	806.709	780.079	759.584	623.445	556.919	756.022	650.735
Pancreatic secretion	629.44	619.647	435.522	811.616	627.618	624.769	644.115	511.162	700.478	459.857	564.173	575.957			Apoptosis	692.765	680.45	1460.63	985.832	686.608	1223.23	553.238	577.316	580.955	552.242	859.901	598.633
Carbohydrate digestion and absorption	640.029	651.681	471.236	779.175	638.405	636.105	599.07	525.457	569.074	432.784	574.713	540.22			Isoquinoline alkaloid biosynthesis	727.293	740.197	772.81	738.55	733.745	755.68	738.766	715.341	687.668	725.433	682.985	677.583
Isoquinoline alkaloid biosynthesis	539.962	669.11	504.91	643.626	660.801	603.682	590.438	553.196	543.516	518.707	624.55	566.081			Th17 cell differentiation	610.549	688.335	973.956	820.709	649.442	897.332	643.152	704	737.364	681.56	749.088	635.435
Carbapenem biosynthesis	695.604	583.051	471.291	671.899	614.643	607.297	524.293	607.322	483.14	596.72	515.251	545.345			Protein digestion and absorption	704.757	727.89	690.217	700.541	716.323	695.379	703.905	753.142	643.022	666.427	795.774	873.329
Alzheimer disease	451.737	540.999	560.223	606.789	469.87	525.924	552.408	564.85	684.077	491.047	524.225	563.321			Biosynthesis of various secondary metabolites - part 2	705.593	709.237	724.894	697.477	707.415	711.185	768.957	675.593	708.779	752.195	699.654	737.928
Ribosome biogenesis in eukaryotes	503.9	524.608	712.806	584.584	430.315	551.243	466.463	546.598	483.494	566.28	508.207	514.208			Type I diabetes mellitus	582.817	676.933	692.9	708.852	629.875	700.876	704.107	749.274	757.739	749.292	663.511	624.045
Pathogenic Escherichia coli infection	437.225	518.037	548.772	562.084	452.195	503.662	541.157	532.607	622.153	464.88	514.351	535.03			Human papillomavirus infection	417.41	497.812	2180.48	1388.6	457.611	1784.54	397.384	518.331	452.776	278.544	681.9	421.586
Proteoglycans in cancer	493.167	399.778	667.335	527.747	387.193	495.044	472.994	474.35	524.428	559.492	478.295	501.912			Chloroalkane and chloroalkene degradation	564.917	628.702	667.77	685.373	596.809	676.571	683.595	683.765	707.21	648.547	709.204	687.244
Apoptosis	486.564	348.672	550.096	435.022	439.752	452.021	480.392	393.672	539.156	421.741	512.079	469.408			Flagellar assembly	771.823	780.363	540.612	627.835	776.093	584.223	706.531	595.27	724.761	787.626	1045.72	633.495
AMPK signaling pathway	301.014	354.494	336.352	640.118	419.656	410.327	509.248	372.107	630.745	413.911	343.002	453.803			Proteoglycans in cancer	528.032	559.043	1611.34	1135.4	543.538	1373.37	478.741	572.314	546.837	398.193	688.906	491.107
Pertussis	502.175	352.426	260.681	443.129	426.592	397	470.04	386.492	382.003	452.282	561.425	450.448			Glucosinolate biosynthesis	662.854	689.042	629.227	624.196	675.948	626.712	667.411	652.733	676.077	641.354	671.445	608.235
Phenazine biosynthesis	580.704	391.892	329.84	477.929	446.942	445.461	384.799	396.987	359.531	445.76	323.524	382.12			Carbapenem biosynthesis	717.971	679.639	595.938	622.94	698.805	609.439	693.985	594.173	628.761	650.771	682.686	634.364
Primary immunodeficiency	443.103	302.513	753.038	335.497	369.605	440.751	359.666	368.826	324.253	356.874	362.25	354.374			Phosphonate and phosphinate metabolism	606.5	657.187	695.809	688.128	631.844	691.969	670.796	597.567	601.613	695.582	647.484	623.24
Lipoic acid metabolism	445.931	328.935	337.582	371.093	374.645	371.637	380.463	387.476	326.223	379.459	451.418	385.008			Ribosome biogenesis in eukaryotes	510.192	548.75	949.109	799.113	529.471	874.111	499.372	547.892	553.72	442.327	527.057	509.953
FoxO signaling pathway	370.83	190.005	286.476	501.771	290.416	327.9	463.076	345.442	456.183	454.211	408.481	425.478			Longevity regulating pathway	397.168	434.419	1547.93	1073.59	415.793	1310.76	285.465	452.743	341.604	296.699	609.756	348.689
Biosynthesis of vancomycin group antibiotics	328.757	412.895	341.696	398.224	333.649	363.044	371.822	333.372	303.387	384.849	406.937	360.073			Viral carcinogenesis	341.873	422.232	1480.92	967.085	382.052	1224	381.708	429.674	412.037	270.256	502.203	393.551
Aminobenzoate degradation	242.958	539.076	145.501	416.87	384.55	345.791	297.852	470.566	304.067	306.708	419.793	359.797			Shigellosis	293.905	328.952	1774.76	1174.21	311.429	1474.49	174.914	353.272	271.72	177.826	551.725	216.411
Longevity regulating pathway	342.883	158.164	262.868	373.371	233.688	274.195	396.781	303.461	348.867	377.766	371.42	359.659			Pertussis	472.343	471.377	765.896	616.339	471.86	691.118	419.219	500.025	404.96	379.148	478.679	401.781
Human papillomavirus infection	194.295	324.864	371.273	375.738	237.877	300.81	294.897	358.857	423.995	240.076	224.515	308.468			Tight junction	214.619	269.95	2073.65	1353.12	242.285	1713.38	101.8	299.12	211.518	62.2481	476.974	153.819
MAPK signaling pathway - fly	337.5	147.051	256.196	340.856	228.173	261.955	369.537	289.503	320.264	360.107	369.561	341.794			Oocyte meiosis	206.208	273.61	2045.3	1308.82	239.909	1677.06	112.001	299.912	200.772	70.461	501.12	168.092
Viral carcinogenesis	192.34	357.246	377.154	337.756	243.199	301.539	254.156	364.003	357.537	208.266	228.905	282.573			Toxoplasmosis	228.829	244.082	2133.22	1285.22	236.456	1709.22	82.0283	314.306	205.405	65.3569	470.092	171.163
N-Glycan biosynthesis	309.856	184.208	280.744	298.656	261.106	266.914	268.834	255.791	225.783	314.522	343.467	281.679			Oxytocin signaling pathway	207.225	271.679	1876.97	1245.59	239.452	1561.28	115.621	285.522	198.795	69.3193	496.335	183.742
Type II diabetes mellitus	196.417	335.578	396.244	304.087	234.828	293.431	204.414	353.355	232.608	185.197	225.537	240.222			Autophagy - yeast	206.507	235.407	1941.53	1147.99	220.957	1544.76	119.338	319.785	208.657	87.9732	430.479	179.606
Limonene and pinene degradation	146.212	329.772	243.329	299.743	244.855	252.782	221.185	255.143	276.506	166.355	252.225	234.283			cAMP signaling pathway	191.991	253.254	1977.68	1120.02	222.623	1548.85	94.8475	280.827	182.739	60.0009	496.484	178.476
Amoebiasis	181.841	284.308	194.655	303.29	218.55	236.528	244.977	281.165	278.48	199.764	166.033	234.084			Phenazine biosynthesis	461.865	455.188	367.616	407.93	458.527	387.773	409.65	420.929	412.485	464.079	484.652	437.006
Naphthalene degradation	180.603	305.174	194.493	254.913	205.135	228.064	179.706	303.706	181.272	184.754	126.75	195.237			Amoebiasis	274.864	322.708	948.99	681.279	298.786	815.134	307.081	335.414	293.206	246.855	415.961	282.574
MAPK signaling pathway - plant	199.647	173.415	162.392	252.126	199.812	197.478	201.537	228.876	223.677	254.642	167.744	215.295			MAPK signaling pathway - fly	360.022	374.539	871.862	570.603	367.281	721.233	266.652	362.857	271.172	283.113	496.177	293.228
Retinol metabolism	310.454	137.883	117.972	168.207	242.04	195.311	223.008	180.152	220.174	227.466	218.231	213.806			mTOR signaling pathway	178.837	208.209	1815.29	1125.14	193.523	1470.21	81.3067	241.968	158.883	57.3754	399.788	130.469
Nonribosomal peptide structures	129.034	364.296	143.913	213.425	179.38	206.01	186.971	257.474	198.286	96.3099	189.668	185.742			Meiosis - yeast	245.018	234.2	1285.62	831.571	239.609	1058.6	184.322	282.808	259.085	156.448	401.453	236.265
Chlorocyclohexane and chlorobenzene degradation	134.173	266.193	130.645	255.769	182.076	193.771	156.578	216.672	186.236	141.957	237.698	187.828			Adrenergic signaling in cardiomyocytes	176.96	228.877	1681.55	1023.6	202.918	1352.58	83.9044	250.457	159.802	57.3841	408.311	150.323
Flavone and flavonol biosynthesis	227.461	117.29	236.466	168.963	179.038	185.843	200.79	141.472	155.575	266.435	152.481	183.351			Apelin signaling pathway	160.664	218.843	1663.77	1098.42	189.753	1381.09	85.5422	230.916	158.754	51.5847	414.922	133.962
Nitrotoluene degradation	88.5773	206.791	173.468	277.35	180.358	185.309	141.921	319.243	141.502	113.706	124.178	168.11			Primary immunodeficiency	334.596	389.003	326.675	337.08	361.799	331.878	349.936	386.973	401.296	385.475	448.713	441.786
Caprolactam degradation	126.43	237.377	169.889	199.037	162.508	179.048	151.559	191.926	166.195	203.408	127.497	168.117			Biosynthesis of vancomycin group antibiotics	310.256	358.965	344.734	366.178	334.61	355.456	349.844	361.52	364.687	369.632	348.709	353.987
Insect hormone biosynthesis	101.732	188.66	180.683	191.171	152.476	162.944	162.03	143.849	178.891	103.976	190.165	155.782			Lipoic acid metabolism	346.695	388.686	347.678	314.629	367.691	331.153	354.335	347.712	348.608	355.191	425.428	299.945
Renin-angiotensin system	166.018	157.925	52.636	124.335	116.645	123.512	190.017	162.687	132.537	226.825	249.097	192.232			cGMP-PKG signaling pathway	158.195	213.875	1539.17	884.496	186.035	1211.83	79.4185	229.14	138.879	53.2321	380.189	130.948
Meiosis - yeast	137.968	106.345	231.12	191.518	145.129	162.416	156.179	151.881	249.774	103.316	99.4887	152.127			Type II diabetes mellitus	252.367	310.104	565.05	444.914	281.235	504.982	320.884	307.335	332.274	248.302	301.335	303.368
Shigellosis	50.1939	73.1032	163.698	278.729	102.731	133.691	173.798	201.083	298.008	131.508	72.2852	175.336			Axon regeneration	158.925	181.316	1327.44	873.723	170.121	1100.58	98.3324	234.023	172.596	67.239	339.37	156.947
Platinum drug resistance	134.88	163.69	115.623	190.113	132.583	147.378	143.769	166.336	189.426	172.912	134.747	161.438			Ubiquitin mediated proteolysis	151.132	168.423	1460.2	857.925	159.777	1159.06	68.6723	211.386	138.801	45.8622	319.934	101.829
Cushing syndrome	84.8201	228.374	88.5585	216.28	120.591	147.725	146.368	156.651	223.789	135.266	127.773	157.97			Ras signaling pathway	130.785	186.947	1441.01	839.474	158.866	1140.24	72.0454	191.65	130.975	53.7374	365.141	116.838
Staphylococcus aureus infection	63.4815	168.324	297.564	183.315	77.2257	157.982	67.8373	283.102	90.6658	151.244	100.539	138.678			Aminobenzoate degradation	218.551	288.983	342.324	347.704	253.767	345.014	316.743	317.952	344.812	258.388	252.766	363.901
Synthesis and degradation of ketone bodies	66.6312	193.917	125.376	195.048	156.001	147.395	107.936	229.59	120.517	122.398	116.213	139.331			Cellular senescence	153.692	180.332	1432.71	843.288	167.012	1138	65.7313	185.343	123.197	42.6335	346.007	115.47
Penicillin and cephalosporin biosynthesis	164.095	120.101	79.6886	121.566	167.433	130.577	138.271	161.275	151.327	177.674	151.836	156.077			Salivary secretion	142.315	180.017	1405.49	829.48	161.166	1117.49	67.1028	206.315	125.652	42.5581	321.985	118.128
Renal cell carcinoma	83.8437	227.367	87.0618	181.338	117.581	139.438	125.773	157.342	177.818	113.644	125.281	139.972			Dopaminergic synapse	146.452	184.057	1341.26	854.757	165.254	1098.01	63.5642	197.732	135.438	47.5582	327.733	115.296
Endocytosis	8.75686	13.9109	17.9779	298.738	37.8736	75.4515	245.312	39.9761	529.67	153.001	20.1049	197.613			Cushing syndrome	169.961	213.459	886.609	613.22	191.71	749.915	183.389	246.865	230.834	152.486	307.27	200.013
Biosynthesis of siderophore group nonribosomal peptides	178.53	60.7623	152.897	187.038	152.506	146.347	131.427	90.1716	64.9796	184.467	90.7223	112.354			Calcium signaling pathway	134.94	181.843	1337.13	804.22	158.392	1070.68	64.7111	196.101	128.39	43.0285	314.583	121.522
Spinocerebellar ataxia	93.1022	131.251	97.6358	137.97	86.5853	109.309	135.831	157.203	202.968	155.201	74.7088	145.182			Alcoholism	141.171	184.048	1256.46	758.862	162.609	1007.66	81.3943	191.409	116.184	39.4437	331.06	117.435
Mannose type O-glycan biosynthesis	63.026	165.574	101.576	143.125	117.893	118.239	87.2766	183.023	122.234	67.0228	114.941	114.9			MAPK signaling pathway - plant	216.015	257.823	610.591	433.226	236.919	521.908	213.384	254.742	261.844	178.767	276.37	220.389
Prolactin signaling pathway	72.1574	126.281	95.9316	178.736	103.369	115.295	98.5005	171.993	134.105	87.9615	85.6269	115.637			Phagosome	147.606	165.285	1225.08	734.411	156.445	979.744	84.1582	199.578	117.162	45.1421	320.374	113.459
Proximal tubule bicarbonate reclamation	88.9569	86.449	179.698	147	91.3439	118.69	137.842	105.907	110.133	84.4812	103.17	108.307			Human T-cell leukemia virus 1 infection	143.084	176.601	1087.19	670.087	159.843	878.64	125.636	185.873	154.055	79.2747	295.526	139.592
Autophagy - animal	8.27587	18.8499	14.6439	251.451	37.715	66.1871	194.449	38.7867	407.085	125.807	21.5162	157.529			Sphingolipid signaling pathway	132.528	150.595	1244.19	720.012	141.561	982.101	68.3697	186.92	127.586	45.2461	324.275	106.674
Styrene degradation	50.9101	190.938	81.8571	164.44	119.562	121.541	80.5681	141.77	95.8783	83.0095	83.1002	96.8652			Limonene and pinene degradation	194.9	268.616	325.824	308.233	231.758	317.029	299.782	297.23	269.784	234.109	256.083	244.064
Other types of O-glycan biosynthesis	46.778	161.165	74.1732	150.471	112.287	108.975	83.2449	175.102	120.849	54.2214	108.624	108.408			Human immunodeficiency virus 1 infection	118.531	168.715	1214.76	772.19	143.623	993.477	76.8283	171.349	118.883	45.1742	291.501	88.9773
Steroid hormone biosynthesis	80.4697	146.07	51.74	102.69	127.686	101.731	128.019	94.6057	129.741	66.6066	134.558	110.706			Aldosterone synthesis and secretion	127.781	162.651	1249.25	732.254	145.216	990.752	58.0925	183.637	112.914	38.5306	290.507	106.168
Autophagy - yeast	26.9779	131.53	35.4922	180.704	46.0154	84.1438	130.98	81.3562	267.532	112.009	38.4289	126.061			Endocrine and other factor-regulated calcium reabsorption	128.319	158.591	1261.82	720.594	143.455	991.206	60.1109	195.406	114.014	36.2232	289.125	103.193
															Vascular smooth muscle contraction	119.903	164.097	1212.54	746.372	142	979.457	65.693	181.327	110.996	39.7369	304.435	105.469
															Platelet activation	126.792	149.57	1205.48	740.497	138.181	972.989	64.0023	190.076	122.626	42.3755	288.028	107.617
															N-Glycan biosynthesis	250.909	256.885	353.288	320.703	253.897	336.996	274.26	278.949	277.638	244.153	307.017	255.747
															Cell cycle	130.343	143.949	1192.32	719.678	137.146	956.001	64.156	181.333	126.909	56.6152	259.154	95.3653
															Human cytomegalovirus infection	120.387	160.576	1190.42	716.649	140.481	953.533	72.0857	163.012	112.568	41.8056	292.307	95.5737
															Hepatocellular carcinoma	149.974	175.049	1031.77	618.36	162.512	825.067	94.4736	174.322	144.797	94.3261	297.708	114.158
															Vasopressin-regulated water reabsorption	111.241	135.681	1182.34	722.549	123.461	952.446	54.3164	177.703	101.531	24.0517	278.89	96.6271
															Retinol metabolism	317.788	263.695	245.322	228.28	290.742	236.801	236.854	293.854	266.604	267.023	248.762	249.655
															mRNA surveillance pathway	140.781	150.176	1068.31	659.817	145.478	864.065	68.285	178.365	112.359	57.0477	245.883	98.2739
															Choline metabolism in cancer	130.49	152.801	1016.42	533.862	141.645	775.14	86.3163	176.187	139.021	67.0607	259.802	141.333
															Spinocerebellar ataxia	145.277	156.43	893.101	531.528	150.853	712.314	99.0075	191.907	141.025	96.7954	205.62	129.647
															MAPK signaling pathway	99.1669	143.329	1023.51	657.242	121.248	840.375	56.7974	158.449	107.473	32.1872	275.916	91.8304
															Long-term potentiation	109.997	148.255	1007.43	637.752	129.126	822.592	58.3998	148.917	99.8119	34.3582	270.35	94.995
															Regulation of actin cytoskeleton	102.692	143.811	972.846	626.108	123.252	799.477	64.6167	160.349	107.867	37.721	267.349	98.5097
															Thyroid hormone signaling pathway	112.631	129.434	1011.38	608.377	121.033	809.881	50.0232	146.8	100.586	33.7162	259.045	89.0659
															Hippo signaling pathway	120.693	128.886	977.901	613.717	124.79	795.809	56.134	150.953	104.505	35.1269	246.33	91.2368
															Phospholipase D signaling pathway	117.565	141.318	930.905	497.805	129.442	714.355	79.6852	163.526	128.477	60.1441	251.233	121.46
															Gastric cancer	117.159	129.667	1054.22	565.528	123.413	809.876	52.036	136.019	96.3831	38.1864	234.317	87.3378
															Circadian entrainment	97.7363	130.297	1010.65	643.3	114.017	826.974	48.6313	141.995	92.9424	30.5946	234.322	83.6158
															Focal adhesion	110.103	133.811	953.805	567.663	121.957	760.734	62.4693	155.833	105.488	41.9202	260.553	87.8895
															Kaposi sarcoma-associated herpesvirus infection	106.011	133.715	1001.45	593.39	119.863	797.418	54.1104	136.411	88.1904	39.0473	257.491	76.8737
															Platinum drug resistance	140.829	183.44	536.075	325.114	162.134	430.595	155.042	187.059	197.544	129.606	229.594	169.085
															GnRH signaling pathway	95.7214	133.081	992.833	596.177	114.401	794.505	50.0415	134.465	88.4856	28.9761	258.347	80.5686
															Wnt signaling pathway	94.8148	124.289	948.939	647.84	109.552	798.39	43.7166	148.152	96.0148	33.0652	236.605	77.2704
															MAPK signaling pathway - yeast	90.2948	122.341	1006.61	586.185	106.318	796.399	53.5522	154.689	95.2447	40.8988	197.636	75.2706
															Influenza A	99.0973	138.171	932.88	574.34	118.634	753.61	52.8552	144.096	90.3777	34.0758	242.887	79.3558
															Naphthalene degradation	207.876	200.467	187.97	205.412	204.171	196.691	238.959	200.387	214.148	200.577	215.509	209.441
															Hepatitis C	110.813	126.479	956.865	527.69	118.646	742.278	57.8252	135.547	95.2411	42.6804	224.97	84.6528
															Vibrio cholerae infection	109.347	121.648	900.115	538.954	115.498	719.534	46.7743	141.446	87.7681	32.8997	241.425	89.5385
															Neurotrophin signaling pathway	101.878	129.205	924.119	550.916	115.542	737.517	52.2809	130.031	88.2332	35.977	232.023	68.3932
															Gap junction	100.195	121.859	965.024	541.012	111.027	753.018	50.2471	134.642	84.8911	28.1687	226.44	73.0594
															Inflammatory mediator regulation of TRP channels	90.2468	120.359	913.976	576.668	105.303	745.322	45.5591	138.111	88.6074	29.2144	221.696	87.1599
															Nitrotoluene degradation	154.614	200.525	234.595	229.821	177.569	232.208	197.225	206.737	205.834	161.278	167.927	218.17
															Hedgehog signaling pathway - fly	95.5408	111.767	899.018	597.767	103.654	748.393	40.557	139.502	92.7992	29.7752	208.921	72.0765
															Renal cell carcinoma	127.947	159.536	432.008	303.183	143.741	367.596	161.475	167.485	183.258	137.202	209.413	163.934
															Olfactory transduction	89.8121	113.794	905.229	579.235	101.803	742.232	42.6393	129.457	85.2854	24.7164	210.827	75.8348
															Cell cycle - yeast	93.3147	110.868	931.564	549.143	102.092	740.353	43.2615	128.285	80.1736	42.132	200.352	72.889
															Nonribosomal peptide structures	176.975	192.086	174.064	180.97	184.53	177.517	218.639	251.051	232.03	218.181	201.747	170.474
															Insect hormone biosynthesis	146.456	193.107	243.378	203.874	169.782	223.626	187.084	220.301	193.153	169.641	197.743	173.008
															Renin secretion	85.742	117.962	869.219	543.349	101.852	706.284	42.4755	124.167	87.5877	24.8668	201.116	78.991
															Glioma	91.7616	111.82	904.303	520.106	101.791	712.205	39.9326	110.704	70.6524	26.822	226.523	71.7658
															Measles	90.0112	113.002	830.628	529.215	101.507	679.922	40.857	140.928	97.0201	38.4497	195.96	75.2751
															Amphetamine addiction	87.3316	119.437	821.214	534.412	103.384	677.813	43.8606	128.789	85.7997	26.4979	214.376	83.2134
															Rap1 signaling pathway	91.3235	129.702	824.87	523.547	110.513	674.209	47.5426	120.157	79.3275	27.0647	229.147	64.939
															Proximal tubule bicarbonate reclamation	224.159	185.549	194.843	156.619	204.854	175.731	157.733	176.292	245.549	181.979	227.383	210.758
															Bacterial invasion of epithelial cells	105.292	124.125	504.187	379.021	114.708	441.604	102.456	158.002	130.133	89.7202	189.767	198.497
															Chlorocyclohexane and chlorobenzene degradation	143.189	167.372	173.752	183.874	155.28	178.813	169.384	208.299	202.027	196.537	195.369	216.787
															Circadian rhythm	75.3548	96.6683	816.906	611.452	86.0116	714.179	34.2796	116.712	72.9556	21.5384	196.137	53.3075
															Non-alcoholic fatty liver disease (NAFLD)	79.29	102.741	772.99	517.226	91.0155	645.108	68.3664	132.138	89.7346	46.5077	187.808	73.4464
															Spliceosome	87.0434	107.921	801.52	513.331	97.482	657.426	39.537	136.778	86.4508	34.9505	200.919	67.1994
															Growth hormone synthesis, secretion and action	79.2153	102.941	835.699	480.881	91.0784	658.29	41.0916	110.976	74.8457	25.7968	201.37	67.2719
															Prolactin signaling pathway	116.517	147.053	465.627	296.91	131.785	381.268	138.77	136.683	153.539	108.443	150.695	130.716
															Melanogenesis	84.7465	114.831	756.415	482.507	99.7887	619.461	45.2815	112.935	73.9406	29.5728	208.072	66.4193
															Bile secretion	90.1276	93.5516	790.271	438.205	91.8396	614.238	46.325	116.685	87.301	32.8484	177.776	84.5922
															Gastric acid secretion	83.9502	109.012	757.725	511.638	96.4812	634.682	38.606	114.676	75.5111	23.7938	189.628	64.0187
															Herpes simplex virus 1 infection	87.2057	97.2849	767.781	444.591	92.2453	606.186	59.4985	129.289	78.6543	38.8837	182.944	83.5718
															Yersinia infection	84.4179	111.568	771.477	440.3	97.9929	605.888	45.825	127.866	83.9123	37.0934	185.771	51.9465
															Flavone and flavonol biosynthesis	207.27	173.34	189.94	151.225	190.305	170.583	182.105	199.078	176.614	184.401	187.901	154.295
															Hippo signaling pathway - fly	82.6806	97.1176	748.928	485.038	89.8991	616.983	38.0597	110.898	78.5448	22.3673	189.253	61.9141
															EGFR tyrosine kinase inhibitor resistance	82.2088	98.461	807.412	436.554	90.3349	621.983	39.8359	99.1927	73.4364	30.5112	182.592	61.1743
															Breast cancer	80.5879	93.4967	802.995	443.497	87.0423	623.246	32.919	97.4633	68.1595	24.2991	196.396	62.7792
															Parathyroid hormone synthesis, secretion and action	61.8448	96.1624	745.533	417.484	79.0036	581.509	40.9705	107.229	75.5476	24.4878	201.869	66.2267
															Caprolactam degradation	140.321	164.732	162.615	177.433	152.526	170.024	196.952	159.692	169.674	151.68	127.851	134.071
															Regulation of lipolysis in adipocytes	73.5336	86.5398	755.939	438.142	80.0367	597.041	36.3317	107.594	76.1826	22.4158	161.582	61.7918
															Hedgehog signaling pathway	81.8361	82.8244	721.066	453.381	82.3302	587.224	29.6794	109.134	76.1951	21.6063	168.99	63.0017
															Hypertrophic cardiomyopathy (HCM)	70.4429	92.9046	642.916	508.287	81.6737	575.601	34.7993	101.644	73.5176	18.6312	166.167	58.4228
															Endocrine resistance	69.0565	88.626	732.808	416.701	78.8412	574.754	37.5	95.7153	66.9898	20.0535	179.464	62.0165
															Synthesis and degradation of ketone bodies	118.983	147.277	203.399	184.183	133.13	193.791	153.36	145.539	153.067	133.774	112.91	145.588
															Fc gamma R-mediated phagocytosis	56.8292	88.6447	727.167	397.501	72.7369	562.334	34.1172	91.7958	65.2676	23.3264	183.044	48.1879
															Pancreatic cancer	60.1044	81.0269	730.879	375.607	70.5657	553.243	30.7664	88.3102	61.3402	19.3077	186.233	57.2523
															Steroid hormone biosynthesis	138.165	148.634	134.489	140.804	143.399	137.646	138.814	192.722	153.244	148.534	139.802	130.823
															Chemokine signaling pathway	67.302	86.2711	676.639	386.698	76.7865	531.668	39.5044	95.0601	62.8617	24.8446	170.346	52.5662
															Penicillin and cephalosporin biosynthesis	126.063	168.749	151.663	146.184	147.406	148.924	142.246	167.054	174.933	142.659	136.222	122.979
															Parkinson disease	61.448	83.596	590.532	320.127	72.522	455.329	88.9184	113.234	81.7311	44.6912	155.717	79.8299
															Autophagy - other	63.948	66.9713	691.201	416.163	65.4597	553.682	27.1549	92.1486	52.6278	16.0101	156.004	54.4319
															Mitophagy - animal	62.0037	71.267	633.904	435.926	66.6353	534.915	32.282	95.9057	58.9092	18.8965	136.55	52.2193
															Renin-angiotensin system	132.437	106.527	159.414	177.005	119.482	168.21	140.907	167.093	129.532	109.348	120.559	160.545
															PD-L1 expression and PD-1 checkpoint pathway in cancer	62.039	77.549	637.154	368.142	69.794	502.648	30.4895	78.4966	57.4082	19.5992	168.824	51.0348
															Relaxin signaling pathway	64.6054	85.5057	597.415	354.035	75.0556	475.725	40.4233	88.2717	61.5145	22.71	164.046	51.1378
															Long-term depression	67.6887	78.0476	643.158	360.416	72.8681	501.787	33.5705	83.9165	52.5232	20.0373	151.513	47.5245
															Styrene degradation	118.486	130.828	160.192	139.081	124.657	149.637	128.162	121.448	171.331	105.719	99.4981	136.982
															Cholinergic synapse	59.0389	78.7791	608.495	357.686	68.909	483.09	34.5183	85.7142	59.2075	18.0034	158.55	50.0791
															C-type lectin receptor signaling pathway	61.9826	85.4858	612.292	379.282	73.7342	495.787	27.3288	74.594	57.7719	21.6715	136.795	45.7979
															Proteasome	82.1746	85.4091	528.459	262.132	83.7918	395.296	51.7713	98.4763	70.757	37.4504	145.869	72.7307
															Mitophagy - yeast	51.2472	64.7056	621.075	384.013	57.9764	502.544	25.0197	87.0503	44.5357	17.2349	127.643	48.0368
															Ether lipid metabolism	78.17	88.9873	427.841	267.879	83.5786	347.86	53.0786	106.766	74.0975	41.6629	139.193	68.9712
															Colorectal cancer	56.5029	73.8781	592.902	310.764	65.1905	451.833	28.6203	73.7264	51.9597	21.4087	149.144	48.0203
															Prion diseases	54.8431	81.4596	517.834	329.54	68.1514	423.687	33.2375	87.1424	51.7328	19.4912	152.847	48.2933
															Mannose type O-glycan biosynthesis	73.2906	120.197	131.635	130.514	96.744	131.074	141.887	113.731	151.282	118.334	71.6869	117.781
															Mineral absorption	56.1989	72.3023	527.618	274.518	64.2506	401.068	36.815	90.8903	57.4883	23.0131	129.199	52.0379
															Synaptic vesicle cycle	66.6027	65.4344	555.387	287.232	66.0186	421.309	25.3571	82.1117	40.4896	20.4687	133.162	47.8181
															Endometrial cancer	58.9918	67.0426	555.142	298.988	63.0172	427.065	26.0398	69.6517	48.6649	20.6638	146.469	40.5801
															Epstein-Barr virus infection	64.5419	54.6095	580.974	262.316	59.5757	421.645	36.3207	76.9123	49.6993	21.3528	123.796	38.0592
															Other types of O-glycan biosynthesis	65.2524	106.975	131.358	126.027	86.1138	128.693	133.009	104.378	144.886	110.735	65.9568	114.775
															Dilated cardiomyopathy (DCM)	53.8423	72.7025	436.736	327.414	63.2724	382.075	29.9383	80.5005	59.4551	14.8219	124.929	54.2658
															Hepatitis B	61.9417	71.5169	504.382	277.026	66.7293	390.704	33.9724	69.0862	52.3523	20.3091	123.194	41.1143
															TGF-beta signaling pathway	44.1241	63.2317	505.276	331.569	53.6779	418.423	25.7418	71.9284	44.0193	20.2968	112.24	34.7426
															Serotonergic synapse	48.5372	69.7029	471.99	292.044	59.12	382.017	31.3874	75.3593	48.7165	16.7672	134.841	43.0758
															Arabinogalactan biosynthesis - Mycobacterium	70.2131	88.6336	119.276	100.057	79.4234	109.666	104.66	117.109	130.413	91.3073	98.4056	103.357
															Retrograde endocannabinoid signaling	44.8649	67.1506	429.808	272.594	56.0077	351.201	53.8404	76.3225	62.4251	29.4871	105.079	47.2132
															ErbB signaling pathway	49.2813	62.2642	518.731	265.23	55.7727	391.981	24.4094	62.4167	41.2518	17.9943	121.424	38.0965
															T cell receptor signaling pathway	49.6515	65.7162	492.646	262.352	57.6838	377.499	24.748	62.3271	46.0984	19.7961	121.553	33.5278
															Chagas disease (American trypanosomiasis)	46.8156	55.987	419.902	239.259	51.4013	329.581	57.7045	78.2615	53.3631	26.9675	101.798	58.642
															Hippo signaling pathway - multiple species	42.9721	52.3032	509.431	292.692	47.6376	401.061	18.3877	67.5585	43.313	13.1992	92.0432	37.2504
															Biosynthesis of siderophore group nonribosomal peptides	136.029	103.525	83.2741	90.3347	119.777	86.8044	108.285	94.7035	87.174	120.019	120.411	95.2704
															Phototransduction - fly	51.17	69.0266	424.38	301.141	60.0983	362.76	19.9097	63.077	40.6727	13.2759	109.746	33.9694
															Morphine addiction	38.8876	58.4113	436.445	274.017	48.6495	355.231	23.2811	64.4518	56.4575	15.9	106.268	48.0562
															Apoptosis - fly	56.8655	78.5199	263.195	195.232	67.6927	229.214	67.0198	73.97	76.7831	63.0284	96.2656	71.9737

## Sheet: Table S6
Table S6 List of genes and kos involved in ATP production.
Day 4																	Day 30
#KO	Gene name	Reactions or types	Pathway	ACon_6	ACon_5	ACon_4	ACon_3	ACon_2	ACon_1	ATre_6	ATre_5	ATre_4	ATre_3	ATre_2	ATre_1		#KO	Gene name	Reactions or types	Pathway	A30Con_6	A30Con_4	A30Con_5	A30Con_3	A30Con_2	A30Con_1	A30Tre_6	A30Tre_5	A30Tre_4	A30Tre_3	A30Tre_2	A30Tre_1
K06027	NSF	V-type	electron transport phosphorylation	3.29817	0.229329	3.01756	1.40627	2.35222	1.62345	0	0.0508546	0.434228	0.95669	0.729367	0.258879		K06027	NSF	V-type	electron transport phosphorylation	1.19187	1.87528	1.53357	0.520356	0.963281	0.0774315	0.269425	3.87401	0.862573	0.244326	3.03877	0.763222
K02155	ATPeV0C	V-type	electron transport phosphorylation	10.435	2.18748	14.6573	7.05586	8.74542	8.42238	0	0.135819	3.05521	4.6224	7.46261	1.4319		K03661	ATPeV0B	V-type	electron transport phosphorylation	1.38111	5.19044	3.28578	0.867508	1.41872	0.316294	2.00357	2.13012	1.85201	0.264472	4.69232	2.77522
K03661	ATPeV0B	V-type	electron transport phosphorylation	3.61412	0.164057	2.87924	1.60104	2.60758	1.52165	0.142494	0	0.955961	1.61814	2.06321	0.394755		K02155	ATPeV0C	V-type	electron transport phosphorylation	19.8855	26.1738	23.0297	10.5049	18.2871	2.72263	8.14768	15.4416	6.69873	5.73031	33.7678	9.78418
K02154	ATPeV0A	V-type	electron transport phosphorylation	8.96705	1.09208	16.4471	6.29991	7.63348	8.76957	0.129415	0	6.71692	18.8194	7.91883	1.18597		K02154	ATPeV0A	V-type	electron transport phosphorylation	16.3345	29.7621	23.0483	7.21901	12.9742	1.46384	4.35982	23.4653	9.06232	5.30184	31.8648	12.6585
K02145	ATPeV1A	V-type	electron transport phosphorylation	3.68357	0.759287	7.09333	2.63083	3.1572	3.92631	0.133278	0	2.71765	6.52118	4.21612	0.649525		K02151	ATPeV1F	V-type	electron transport phosphorylation	0.189968	0.746407	0.468188	0.6015	1.00995	0.193052	0	0.492127	1.11282	0.148768	0	1.10243
K02147	ATPeV1B	V-type	electron transport phosphorylation	0.616821	0	1.23349	0.471823	0.544322	0.616743	0	0.0422663	1.12036	1.24306	3.19613	0.21265		K02150	ATPeV1E	V-type	electron transport phosphorylation	2.10569	4.29495	3.20032	1.0066	1.8848	0.12841	0.479757	2.40486	2.18502	0.283322	4.62043	0.812157
K02148	ATPeV1C	V-type	electron transport phosphorylation	0.110125	0	0.360181	0.743005	0.426565	0.18009	0.0699448	0	0.402215	1.31289	0.226022	0.0964245		K02149	ATPeV1D	V-type	electron transport phosphorylation	0.250018	2.60295	1.42648	0.990239	1.57782	0.402655	0.292328	1.39709	0.616234	0.195794	1.35649	0.649782
K02146	ATPeV0D	V-type	electron transport phosphorylation	1.06746	0.1517	0	0.65672	0.862088	0.0758498	0	0	0.142908	0.571631	0	0.061862		K02148	ATPeV1C	V-type	electron transport phosphorylation	0.6267	1.90359	1.26515	0.170817	0.268493	0.0731408	0.0655174	1.23817	0.24092	0.113462	0.479788	0.0639297
K02149	ATPeV1D	V-type	electron transport phosphorylation	0.369488	0	1.2423	0.0963101	0.232899	0.62115	0	0	0.437252	0.248653	1.50036	0		K02147	ATPeV1B	V-type	electron transport phosphorylation	1.99219	2.79906	2.39563	1.28179	2.04286	0.520709	0.998145	3.18378	1.12625	0.432013	4.24736	1.8201
K02150	ATPeV1E	V-type	electron transport phosphorylation	1.4308	0.338928	1.31822	1.27631	1.35355	0.828573	0.334861	0	0.994436	0.790417	2.85247	0.122767		K02146	ATPeV0D	V-type	electron transport phosphorylation	1.23559	2.7626	1.99909	1.07959	1.79813	0.361051	0.323419	2.69263	0.979185	0.423538	11.1549	3.3605
K02151	ATPeV1F	V-type	electron transport phosphorylation	0	0	0.390583	0.183346	0.091673	0.195292	0	0	0	0	0	0		K02145	ATPeV1A	V-type	electron transport phosphorylation	4.67245	10.0972	7.38483	3.24686	5.08625	1.40747	1.79706	4.92268	2.87683	0.974139	5.03241	2.86835
K02144	ATPeV1H	V-type	electron transport phosphorylation	0.23084	0	1.62904	0	0.11542	0.814518	0	0	0.379833	0.236911	1.28242	0.229008		K02144	ATPeV1H	V-type	electron transport phosphorylation	0.485658	2.19021	1.33794	0	0	0	0	1.17504	1.1588	0.667258	1.2558	0.501106
K02117	ATPVA	V/A-type	electron transport phosphorylation	368.699	391.765	342.203	311.079	339.889	366.984	330.017	413.221	395.097	449.147	388.004	353.491		K02124	ATPVK	V/A-type	electron transport phosphorylation	150.006	206.865	204.14	200.185	164.929	212.626	179.921	193.485	190.112	126.489	185.272	207.186
K02118	ATPVB	V/A-type	electron transport phosphorylation	291.354	246.324	253.12	215.779	253.567	249.722	242.079	312.091	274.671	284.186	260.328	293.615		K02123	ATPVI	V/A-type	electron transport phosphorylation	237.545	343.502	373.089	323.436	319.037	371.855	282.966	346.385	354.293	269.317	339.693	371.628
K02119	ATPVC	V/A-type	electron transport phosphorylation	66.5439	80.5936	57.1582	53.1722	59.858	68.8759	68.3994	112.125	104.562	116.975	120.749	88.9928		K02122	ATPVF	V/A-type	electron transport phosphorylation	41.979	72.3066	64.4368	60.9157	53.7212	96.3776	65.5641	51.4228	67.2266	52.6483	47.1827	61.3546
K02120	ATPVD	V/A-type	electron transport phosphorylation	199.757	187.225	170.363	128.171	163.964	178.794	185.937	219.798	213.109	234.125	212.578	190.735		K02121	ATPVE	V/A-type	electron transport phosphorylation	175.67	252.66	270.538	239.179	221.992	265.611	225.607	249.516	259.204	180.486	238.185	230.889
K02121	ATPVE	V/A-type	electron transport phosphorylation	278.367	263.267	219.538	220.884	249.626	241.403	267.474	284.508	280.242	347.304	221.681	254.191		K02120	ATPVD	V/A-type	electron transport phosphorylation	152.728	237.627	235.504	216	178.116	235.6	221.43	214.311	203.068	156.251	226.814	199.986
K02122	ATPVF	V/A-type	electron transport phosphorylation	55.2431	47.045	46.9307	45.9391	50.5911	46.9879	43.1706	64.8797	69.0007	83.3027	84.6498	69.8464		K02119	ATPVC	V/A-type	electron transport phosphorylation	69.8471	107.464	110.119	91.0884	87.9844	143.932	92.2127	74.7636	106.974	80.4641	63.0673	102.187
K02107	ATPVG	V/A-type	electron transport phosphorylation	11.4963	15.681	12.3614	8.325	9.91063	14.0212	8.75168	29.1661	23.7799	32.6306	24.5713	21.1913		K02118	ATPVB	V/A-type	electron transport phosphorylation	195.005	313.587	277.06	309.685	233.389	308.036	266.93	279.715	274.763	201.365	264.07	236.913
K02123	ATPVI	V/A-type	electron transport phosphorylation	289.448	269.556	243.908	232.662	261.055	256.732	270.949	308.312	320.323	376.808	325.223	288.661		K02117	ATPVA	V/A-type	electron transport phosphorylation	254.148	412.31	448.123	396.218	348.477	415.555	379.407	395.489	373.514	262.265	361.053	333.224
K02124	ATPVK	V/A-type	electron transport phosphorylation	165.459	137.028	160.134	131.941	148.7	148.581	179.824	202.343	200.437	237.416	182.163	158.874		K02107	ATPVG	V/A-type	electron transport phosphorylation	11.4386	19.0835	15.8163	14.915	12.4269	22.9436	16.1625	14.7832	24.8664	12.2576	6.97595	22.518
K02111	ATPF1A	F-type	electron transport phosphorylation	544.428	607.221	457.569	511.046	527.737	532.395	481.951	626.914	520.748	540.341	433.784	612.659		K02115	ATPF1G	F-type	electron transport phosphorylation	419.128	441.69	426.389	435.564	452.857	494.096	460.197	441.492	481.504	434.649	510.472	472.565
K02112	ATPF1B	F-type	electron transport phosphorylation	530.544	600.909	467.275	486.515	508.529	534.092	487.027	572.056	512.193	557.079	432.611	594.22		K02114	ATPF1E	F-type	electron transport phosphorylation	193.443	194.375	217.588	214.81	257.116	229.197	254.917	199.631	222.789	233.187	259.773	230.089
K02108	ATPF0A	F-type	electron transport phosphorylation	394.544	442.946	310.982	390.704	392.624	376.964	340.878	367.328	352.101	383.553	316.646	402.659		K02113	ATPF1D	F-type	electron transport phosphorylation	336.417	310.889	308.646	329.513	370.243	370.603	390.821	355.914	351.809	369.081	378.858	313.532
K02109	ATPF0B	F-type	electron transport phosphorylation	324.149	342.626	319.031	251.09	287.62	330.828	300.402	402.938	324.477	322.961	271.609	407.185		K02112	ATPF1B	F-type	electron transport phosphorylation	507.484	521.273	504.518	541.109	505.91	591.714	516.623	507.585	531.714	467.167	456.597	427.345
K02110	ATPF0C	F-type	electron transport phosphorylation	173.626	209.053	153.511	159.028	166.327	181.282	154.841	226.402	175.667	182.993	138.432	202.915		K02111	ATPF1A	F-type	electron transport phosphorylation	511.957	546.338	557.439	563.472	569.327	644.821	585.308	555.694	579.922	547.934	508.686	499.629
K02113	ATPF1D	F-type	electron transport phosphorylation	380.539	377.529	357.964	343.67	362.105	367.747	368.613	367.022	344.615	367.711	275.116	387.907		K02110	ATPF0C	F-type	electron transport phosphorylation	150.067	162.178	161.857	158.167	174.72	195.065	190.887	166.035	175.276	146.871	188.961	173.55
K02114	ATPF1E	F-type	electron transport phosphorylation	230.248	287.635	198.453	228.589	229.419	243.044	234.992	222.168	214.407	234.539	165.927	248.371		K02109	ATPF0B	F-type	electron transport phosphorylation	268.935	331.124	317.421	345.296	348.549	410.06	369.976	319.382	345.773	326.738	349.119	323.556
K02115	ATPF1G	F-type	electron transport phosphorylation	459.917	507.108	380.322	380.182	420.05	443.715	427.546	423.102	420.153	462.354	367.61	459.266		K02108	ATPF0A	F-type	electron transport phosphorylation	310.873	353.106	356.053	358.879	365.032	380.406	382.852	379.11	384.025	386.19	373.917	389.526
K00929	buk	Butyryl-P => Butyrate	substrate-level phosphorylation	327.822	378.471	248.964	378.446	353.134	313.718	395.985	349.782	344.097	392.089	238.535	357.696		K00929	buk	Butyryl-P => Butyrate	substrate-level phosphorylation	259.291	269.689	287.768	263.063	264.31	334.742	311.626	267.718	281.942	287.962	232.993	275.654
K00925	ackA	Acetyl-Coa => Acetate	substrate-level phosphorylation	505.308	615.556	499.767	488.673	496.991	557.661	545.916	541.472	532.795	560.368	483.425	511.394		K00925	ackA	Acetyl-Coa => Acetate	substrate-level phosphorylation	472.937	546.531	616.057	552.769	563.015	598.569	553.586	571.683	575.161	535.261	603.69	600.848
K01902	sucD	Succinyl-Coa => Succinate	substrate-level phosphorylation	14.2221	17.7909	13.89	11.8696	13.0459	15.8405	11.9322	19.6405	18.4047	23.6206	18.4256	20.4746		K01903	sucC	Succinyl-Coa => Succinate	substrate-level phosphorylation	13.4406	26.2797	31.0452	24.6924	29.0805	37.2665	27.212	27.8472	28.6336	24.4658	18.3107	25.5989
K01903	sucC	Succinyl-Coa => Succinate	substrate-level phosphorylation	17.3536	25.8241	17.3304	15.4948	16.4242	21.5773	8.00489	23.9664	21.032	31.3891	20.7675	30.4369		K01902	sucD	Succinyl-Coa => Succinate	substrate-level phosphorylation	13.4099	16.5482	16.0094	18.8289	18.5205	22.9132	15.0178	19.1258	29.7841	19.1964	12.298	14.3595
K00923	tdcD	Propinayl-P => Propionate	substrate-level phosphorylation	0.571248	0.156161	0.39946	0	0.285624	0.277811	0	0	0.211306	0.238989	0.606236	0.41784		K00923	tdcD	Propinayl-P => Propionate	substrate-level phosphorylation	0	5.23677	1.04008	0	0	0	0	0	0	0	0.169968	0
K00873	PK	Phosphoenolpyruvate => Pyruvate	substrate-level phosphorylation	167.085	324.923	184.579	153.191	160.138	254.751	184.429	300.916	255.454	239.088	297.382	209.538		K00873	PK	Phosphoenolpyruvate => Pyruvate	substrate-level phosphorylation	197.979	255.773	207.422	256.476	250.828	338.625	281.446	231.735	260.961	203.583	206.832	247.751
K00927	PGK	Glycerate-1,3P2 => Glycerate-3P	substrate-level phosphorylation	466.087	522.616	437.3	495.94	481.013	479.958	463.584	513.588	496.053	570.945	436.095	520.654		K00927	PGK	Glycerate-1,3P2 => Glycerate-3P	substrate-level phosphorylation	438.773	479.889	527.689	499.174	522.748	555.878	522.948	546.882	577.024	491.917	488.527	517.129

## Sheet: Table S7
Table S7 Rumen metabolome of Control and CrPyr group on day 4 and 30 after arrival
	Day 4														Day 30
Metabolite	ACon_1	ACon_2	ACon_3	ACon_4	ACon_5	ACon_6	ATre_1	ATre_2	ATre_3	ATre_4	ATre_5	ATre_6			Metabolite	A30Con_1	A30Con_2	A30Con_3	A30Con_4	A30Con_5	A30Con_6	A30Tre_1	A30Tre_2	A30Tre_3	A30Tre_4	A30Tre_5	A30Tre_6
7-hydroxygranisetron	5.1914	4.9477	4.7375	4.9605	4.9533	5.3713	5.5719	5.4591	5.617	5.4422	5.4595	5.664			Aflatoxin B1 dialcohol	8.5984	8.677	8.6604	8.7329	8.3396	8.6901	8.6743	8.6966	8.6945	8.6865	8.66856	8.5909
Taraxacoside	5.0761	5.2817	5.1453	5.1261	5.096	5.1538	5.3305	5.2306	5.2655	5.3777	5.3303	5.2778			(+/-)13-HpODE	7.789	7.8431	7.8563	7.7641	7.5421	7.7931	7.885	7.6705	7.9072	7.743	7.8069	7.8288
Guanidineacetic acid	6.0199	5.9166	6.1868	5.994	6.1156	6.0728	5.4573	5.726	5.6957	4.9024	5.5333	5.8385			Ent-5-J2-IsoP	7.7627	7.8522	7.8876	7.7624	7.5635	7.6903	7.8093	7.5973	7.9042	7.7032	7.75348	7.7534
Phenylpropionylglycine	4.9309	5.0746	4.8577	5.0398	4.9048	4.9077	5.2058	5.1089	5.0224	5.3312	5.0807	5.1868			Lubiminol	6.4135	6.452	6.3789	6.4282	6.0813	6.4559	6.4877	6.402	6.4656	6.401	6.4332	6.4097
2,4,7-decatrienal	6.4266	6.388	6.4281	6.4249	6.4854	6.3575	6.3692	6.3488	6.3134	6.356	6.3628	6.3592			Cibaric acid	6.9591	6.9618	6.8762	6.9535	6.6651	6.9617	6.983	6.8978	6.9584	6.9033	6.93322	6.9236
Homocitrulline	5.7605	5.8436	5.5504	5.813	5.6807	5.7928	5.9182	5.8632	5.8444	5.9266	5.9101	5.9425			Creatine	5.6854	5.5732	5.2811	5.1376	5.6677	5.3135	3.0962	3.4463	4.8889	4.9342	4.38756	5.5722
12-Hydroxyhexadecanoic acid	4.9182	4.2573	5.3882	5.5472	5.4539	4.9692	4.1632	4.6343	4.7856	3.9203	4.1291	4.0666			Hypoxanthine	7.0088	6.9942	6.9145	7.1368	7.0558	7.268	7.3853	7.0265	6.9484	7.3564	7.13174	6.9421
INDOLE-3-CARBINOL	5.6345	5.9271	5.7324	6.1106	5.8129	5.7078	6.0791	6.1676	5.8821	6.1748	6.1175	6.33			2-Formaminobenzoylacetate	5.7058	6.2702	5.8478	5.8961	5.5182	6.0519	6.3725	6.1127	6.2505	5.9862	6.20532	6.3047
Sphinganine	5.5146	5.0036	5.6705	5.8623	5.6047	5.7005	4.7701	5.0958	5.0853	5.4989	4.5704	4.5589			5-hydroxy-8-(2-hydroxypropan-2-yl)-4-(prop-2-en-1-yl)-2H,8H,9H-furo[2,3-h]chromen-2-one	5.814	5.9069	5.9588	5.9835	5.5557	6.0604	5.9767	5.9477	5.927	5.9904	5.94358	5.8761
GPCho(17:1/17:1)	5.5005	5.3059	5.5214	5.2819	5.0897	5.611	5.2163	5.0637	5.182	4.686	4.9792	4.5401			3,11,12-Trihydroxy-1(10)-spirovetiven-2-one	6.0042	6.045	6.0303	6.1252	5.7732	6.1162	6.1537	6.1038	6.1099	6.1278	6.11884	6.099
(+/-)13-HpODE	8.106	7.9921	8.3349	8.1735	8.3621	7.8829	7.9087	7.9119	7.8563	7.893	7.9575	7.7932			9,12,15-Octadecatrien-1-ol	7.8212	7.8609	7.9647	7.9132	7.9156	7.8526	7.8429	7.8128	7.909	7.8054	7.84518	7.8558
Cucurbic acid	6.5627	6.5643	6.4914	6.5349	6.5323	6.5074	6.5903	6.6528	6.5407	6.5582	6.6332	6.6389			Farnesyl acetone	7.3189	7.3372	7.4691	7.4194	7.4008	7.3471	7.3547	7.3015	7.4357	7.2918	7.34718	7.3522
2-Indolecarboxylic acid	6.9005	7.2633	6.8379	7.25	6.9776	7.02	7.2763	7.408	7.1295	7.2771	7.3494	7.5667			Cer(d18:0/15:0)	7.0758	6.95	6.9044	7.298	6.9593	7.1082	7.1945	7.1784	7.2395	7.28	7.2036	7.1256
Trp derivative	5.4804	5.5887	5.4133	5.6215	5.513	5.536	5.6431	5.6254	5.5957	5.6558	5.5907	5.7292			Cer(d20:0/16:0(2OH))	5.8133	5.5407	4.8541	5.7921	4.9117	6.2051	5.7885	5.8068	6.1399	6.0241	5.9164	5.8227
Inosine 2',3'-cyclic phosphate	3.9871	3.7428	3.776	3.5507	3.4729	5.1067	2.0601	3.1802	2.0523	3.5233	3.5406	2.0733			13-Hydroxy-9-methoxy-10-oxo-11-octadecenoic acid	6.5908	6.4956	6.4753	6.4844	6.2936	6.5202	6.5054	6.388	6.5324	6.5059	6.49462	6.5414
Indolylacryloylglycine	5.4394	5.5588	5.3549	5.5432	5.4036	5.45	5.5482	5.5594	5.5215	5.6353	5.5546	5.697			Cortolone	7.0601	7.0188	7.0082	7.0082	6.8458	7.1431	7.0465	6.9403	7.0816	6.9552	7.02188	7.0858
3-Carboxy-4-methoxy-N-methyl-2-pyridone	5.2791	5.2889	5.2978	5.4033	5.351	5.3178	5.4057	5.3841	5.3566	5.5589	5.402	5.4875			2,4,7-decatrienal	6.0514	6.1394	6.1195	6.1056	5.7861	6.1584	6.1744	6.1235	6.1958	6.0925	6.15026	6.1651
12,20-Dioxo-leukotriene B4	6.2891	6.365	6.3368	6.4369	6.3663	6.4195	6.4791	6.4127	6.4323	6.5861	6.4257	6.5808			7,10-Hexadecadiynoic acid	6.3673	6.4185	6.3674	6.4075	6.0905	6.3767	6.3798	6.3328	6.4372	6.3355	6.36574	6.3434
3,4,5-trihydroxy-6-{[4-hydroxy-1-(7-methoxy-2-oxo-2H-chromen-8-yl)-3-methylidenebutan-2-yl]oxy}oxane-2-carboxylic acid	5.0113	4.3937	5.5085	4.7951	5.373	4.8203	4.5396	4.3173	4.7874	3.9074	3.3718	4.2539			Cortol	6.6746	6.5948	6.5916	6.4981	6.5871	6.6268	6.5824	6.5395	6.612	6.599	6.59844	6.6593
Uridine diphosphate-N-acetylglucosamine	4.1059	4.156	3.4512	4.4097	4.794	4.473	4.7751	5.4143	5.094	5.2482	5.3957	4.2039			Zedoarondiol	6.183	6.2311	6.1884	6.2368	5.9273	6.3656	6.3802	6.1683	6.2953	6.2145	6.26566	6.27
Floionolic acid	7.3459	6.7683	8.0044	7.6835	7.914	7.086	6.6446	7.128	7.0355	6.8549	6.5877	6.6798			C12:4n-2,4,8,10	5.7613	5.8308	5.765	5.8097	5.5322	5.8653	5.8948	5.7334	5.9079	5.7931	5.83862	5.8639
9,10-epoxy-13-hydroxy-11-octadecenoic acid	7.2537	7.1405	7.5396	7.4684	7.5666	7.1568	7.1336	7.1722	7.1249	7.0988	7.0643	7.1075			Capsidiol	6.2457	6.3285	6.2568	6.3414	5.9244	6.2877	6.3617	6.2263	6.3387	6.234	6.28516	6.2651
PG(16:1(9Z)/0:0)	5.5231	4.6217	4.4974	5.3669	4.9999	5.4585	5.586	5.6486	5.8712	5.2995	5.6901	5.9187			Traumatic Acid	6.305	6.4898	6.2892	6.4271	6.0905	6.4551	6.5265	6.3294	6.4937	6.3693	6.44884	6.5253
Asparaginyl-Valine	5.2698	5.2937	5.0716	5.2996	5.2396	5.2663	5.3565	5.3496	5.384	5.4507	5.2669	5.5417			(S)-5,7-Dihydroxy-6,8-dimethylflavanone	7.029	7.1111	7.1013	7.1688	6.7733	7.1446	7.1132	7.1343	7.1337	7.1187	7.10744	7.0373
(3beta,15alpha,22S,24E)-3,15,22-Trihydroxylanosta-7,9(11),24-trien-26-oic acid	5.7929	6.0346	5.823	5.7512	5.9144	6.0044	6.0743	6.2348	5.8673	6.2333	6.0244	6.2807			Trans-Piceid	5.2399	5.217	5.1469	5.0057	5.0065	5.1982	5.1356	5.1478	4.8707	5.0346	5.04176	5.0201
N-Jasmonoylisoleucine	5.5047	4.7722	5.6933	5.4308	5.9002	5.3498	5.0709	4.8762	5.337	4.7325	4.6395	4.8188			P-Tolualdehyde	6.1214	6.1543	6.1352	6.1608	5.9952	6.1855	6.2712	6.1634	6.2021	6.3033	6.23224	6.2212
1-Acetoxy-2-hydroxy-16-heptadecyn-4-one	5.9765	5.4708	6.1582	5.7585	6.238	5.5833	5.3712	5.5216	5.6219	5.5155	5.5314	5.0151			P-CHLOROPHENYLALANINE	7.3093	7.2329	7.2808	7.2239	7.3955	7.2124	7.2258	7.2346	7.2538	7.2688	7.25022	7.2681
Lucidenic acid N	5.1318	3.7557	3.631	4.9541	4.3473	5.1914	5.2454	5.3002	5.6654	4.9863	5.2125	5.6443			Crotanecine	6.5102	6.5962	6.5778	6.6284	6.3237	6.671	6.7109	6.6189	6.6398	6.6026	6.63544	6.605
2-Ethyl-2-Hydroxybutyric acid	6.9195	5.6637	7.5368	5.7508	7.4055	6.4516	5.6294	6.0876	5.4915	5.6213	5.7867	5.4747			(+/-)-Myrtenyl acetate	5.4571	5.5469	5.4613	5.5984	5.1732	5.6256	5.7028	5.5678	5.617	5.5351	5.604	5.5973
Xanthosine	3.6917	3.8375	3.3264	3.7456	3.4786	4.3942	4.2937	4.1559	4.3313	4.5907	3.8178	4.2949			But-2-enoic acid	3.9558	3.9197	4.1689	4.0818	4.425	4.2525	4.229	4.0333	4.2487	4.4179	4.29482	4.5452
13(S)-HpODE	6.9877	6.928	7.2439	6.8066	7.2348	6.8562	6.6898	6.9055	6.649	6.8619	6.8334	6.5556			Beta-Leucine	3.9506	4.0197	3.9974	4.0436	4.0263	4.1162	4.2766	4.0676	4.6444	4.376	4.34294	4.3501
Gamma-Glutamyl-S-methylcysteine sulfoxide	4.9839	5.1052	4.8216	4.955	4.8972	5.14	5.1159	5.0629	5.2293	5.3557	5.2152	5.0499			Glycyl-Serine	3.1334	3.0652	3.0635	3.0883	3.5361	3.4879	3.1135	3.8092	3.7039	3.1076	3.36626	3.0971
Phosphatidyl glycerol	5.2515	5.3993	4.9119	5.2711	5.0651	5.4172	5.4839	5.366	5.3957	5.5904	5.4936	5.3875			Spermidine	6.7874	6.8112	6.7012	6.7292	6.8926	6.9362	7.0983	6.7308	6.8092	6.9439	6.9041	6.9383
3,4,5-trihydroxy-6-[4-(4-methyl-3-oxopentyl)phenoxy]oxane-2-carboxylic acid	5.0605	4.7272	5.6302	4.7848	5.4879	4.7252	4.3032	4.8175	4.7183	4.6082	4.5396	4.5953			2-Amino-2-methyl-1-propanol	6.3352	6.3649	6.3684	6.4371	6.2639	6.5102	6.532	6.4143	6.443	6.4994	6.47246	6.4736
Narbonolide	7.6157	7.3913	8.0368	7.9008	8.0664	7.4629	7.378	7.5694	7.4365	7.4098	7.2623	7.4088			4-(Trimethylammonio)but-2-enoate	5.0827	4.9212	5.1443	4.7752	5.0389	5.0098	4.9246	4.9609	5.1488	5.0519	5.06082	5.2179
9(S)-HODE	6.5895	6.3239	7.0246	6.1579	7.0448	6.4434	6.0679	6.348	6.2132	6.2689	6.2027	5.9901			Iridodial	5.9048	6.0138	5.9225	6.0332	5.6518	6.134	6.1426	5.9881	6.0819	5.9896	6.04942	6.0449
Cer(d14:2(4E,6E)/18:1(9Z))	6.2786	5.9948	5.8496	6.3804	6.1624	6.0739	6.3882	6.2935	6.2411	6.3021	6.5216	6.337			2-Indolecarboxylic acid	6.8811	7.0465	6.8265	6.8255	6.5299	6.9228	7.008	6.7601	7.0211	6.7245	6.88032	6.8879
13,14-dihydro-19(R)-hydroxyPGE1	6.5682	6.509	6.5171	6.5964	6.536	6.4952	6.5285	6.4854	6.5105	6.4527	6.4562	6.4881			(1R,2S,3S,4R)-p-Menthane-2,3-diol	5.6826	5.8204	5.7291	5.8268	5.4912	5.8886	5.9378	5.8109	5.8729	5.8009	5.85542	5.8546
3-Epinobilin	5.4091	4.0674	5.4112	5.2293	5.7096	5.2541	4.9016	3.5871	5.1302	4.2579	3.6419	2.2619			7-hydroxy-2-(4-hydroxyphenyl)-5-methoxy-6,8-dimethyl-3,4-dihydro-2H-1-benzopyran-4-one	5.2329	5.2229	5.2952	5.319	4.8933	5.1006	5.2652	5.3274	5.2841	5.2889	5.27496	5.2092
3-Methyl-2-butenoic acid	4.9283	4.3994	5.4979	4.3465	5.6666	4.3924	4.0858	4.3169	4.3932	4.5063	4.1894	3.8423			6,12-bis(3,4-dihydroxyphenyl)-8,13-dihydroxy-3,11-dioxatricyclo[8.4.0.0?,?]tetradeca-1(10),2(7),8-trien-4-one	5.2437	5.1708	5.2287	5.3934	4.513	5.205	5.4716	5.1698	5.2005	5.1163	5.15204	4.802
Ethyl (3R,5Z)-3-hydroxy-5-octenoate	4.4363	4.2806	4.3881	4.4298	4.618	4.3136	4.3284	4.2255	4.0361	4.358	3.4765	3.8656			Methyl 3-(4-methoxyphenyl)-2-oxopropanoate	5.5037	5.5263	5.5604	5.5667	5.413	5.6258	5.5481	5.6791	5.5786	5.4949	5.57556	5.5771
P-Acetaminobenzaldehyde	5.9273	5.9617	5.7918	6.0722	5.9346	5.7598	6.2737	6.3241	5.7667	6.3255	6.0181	6.2944			(3beta,17alpha,23S)-17,23-Epoxy-3,29-dihydroxy-27-norlanosta-7,9(11)-diene-15,24-dione	5.906	5.9633	6.1363	6.078	5.67	6.3071	6.1489	6.0168	6.1259	6.1516	6.0876	5.9948
DG(15:0/20:0/0:0)	6.1306	6.0843	5.9457	6.2187	5.9561	6.4546	6.605	6.4894	6.3021	6.3483	6.241	6.2415			Camelliagenin B	4.8608	4.6768	4.8653	4.9127	4.1047	4.9589	4.9501	4.9319	5.0969	4.7562	4.85228	4.5263
Guanosine	5.0796	5.4298	5.1913	5.3401	5.1385	5.3469	5.2339	5.6546	5.5006	5.4101	5.3794	5.5188			AM3102	5.1746	3.883	5.1062	3.9061	4.201	3.918	5.5203	5.7612	5.2891	5.3571	5.39984	5.0715
Gamma-Glutamylproline	5.4239	5.2904	5.494	5.3101	5.6073	5.2917	5.1999	5.1245	5.4187	5.2177	5.2017	5.2859			Cer(d14:2(4E,6E)/18:1(9Z))	5.9844	5.5554	5.9017	6.3511	5.6006	6.05	5.9424	5.8698	5.9165	6.5082	6.06472	6.0867
Equol	5.262	5.2401	5.1386	5.4029	5.4048	5.271	5.3941	5.3963	5.3819	5.3211	5.4291	5.553			Sclareol	6.7086	6.5403	6.375	6.5449	6.3062	6.8306	6.895	6.9018	6.8516	6.9226	6.87792	6.8186
2-Ethylacrylic acid	6.3793	5.9189	6.8782	5.8875	7.0203	5.9368	5.713	5.9179	5.8886	6.0071	5.7965	5.6029			GPEtn(10:0/18:0)	5.9425	6.2542	5.7433	6.1011	5.7422	6.8647	6.4091	6.3148	6.6043	6.5151	6.47446	6.529
1-methyl 3-(3,4,5,6-tetrahydroxyoxan-2-yl)methyl propanedioate	4.3009	2.7608	5.4826	3.273	5.0046	3.3794	3.0042	3.0762	3.0832	3.202	2.7427	2.7467			Ethylene glycol distearate	7.2281	7.1815	6.9572	7.1287	6.9816	7.3019	7.2017	7.3715	7.2788	7.3861	7.28986	7.2112
C9:2n-2,4	5.2001	5.0517	5.5607	5.2981	5.4561	5.0534	5.0654	5.1039	5.0475	5.0618	5.0063	5.1062			DG(18:0/18:2(9Z,12Z)/0:0)	8.2082	8.1621	8.1903	8.1825	8.2425	8.1618	8.166	8.1884	8.1921	8.1875	8.18652	8.1986
7-Methylinosine	5.7286	5.8442	5.4176	5.8798	5.5724	5.8715	5.884	5.8654	5.7952	6.0236	5.95	5.977			1-Palmitoyl-2-linoleoyl PE	6.4594	6.3666	5.8278	6.5358	6.3028	7.0394	6.6927	6.5822	6.7201	6.992	6.75214	6.7737
N-Carboxyethyl-gamma-aminobutyric acid	5.5711	5.3612	5.8944	5.4194	5.6545	5.4324	5.4401	5.0703	5.624	5.1221	4.824	5.2743			Trolamine	7.1378	7.1031	7.137	7.1237	7.1834	7.1067	7.0986	7.133	7.1318	7.1263	7.1247	7.1338
Ethyl (S)-3-hydroxybutyrate glucoside	4.1425	2.8251	5.3455	3.0338	4.5217	2.7218	3.0129	2.9012	3.0542	2.7142	2.1413	2.4309			2-amino-6-hydroxyhexanoic acid	6.8137	6.7744	6.817	6.7967	6.8654	6.7788	6.7793	6.8136	6.8113	6.7995	6.8026	6.8093
Norophthalmic acid	5.2428	4.6761	6.0199	3.9777	5.7336	4.551	4.1606	4.7005	4.3384	4.1723	4.3445	3.8997			Cer(d18:0/16:0(2OH))	6.6014	6.4117	6.3186	6.6794	6.3396	6.5723	6.569	6.6762	6.7334	6.7225	6.64152	6.5065
5,15-dihydroxy-11-methoxy-6,8,20-trioxapentacyclo[10.8.0.0?,?.0?,?.0??,??]icosa-1(12),2(9),10,14,16,18-hexaen-13-one	5.0643	5.1282	4.9341	5.0599	4.8848	4.9466	5.0525	5.1355	5.0909	5.0768	5.1598	5.0782			DG(20:1(11Z)/15:0/0:0)	6.66	6.5674	6.4435	6.5518	6.4408	6.6943	6.6541	6.7642	6.6593	6.7714	6.6856	6.579
(S)-(-)-Perillyl alcohol	6.0221	5.8588	6.0237	5.9636	6.0605	5.8859	5.9134	5.9068	5.8802	5.8369	5.8196	5.936			8,11,14-Nonadecatriynoic acid	4.7377	4.7876	5.0652	5.1474	4.5103	5.104	5.0554	5.0623	5.1072	4.931	5.0471	5.0796
L-Arogenate	5.3579	5.4002	5.2381	5.5446	5.3684	5.4166	5.6489	5.3964	5.4027	5.6279	5.4826	5.6089			13-epi-12-oxo Phytodienoic Acid	7.5547	7.6072	7.5409	7.5748	7.2873	7.6898	7.7034	7.5561	7.6401	7.5637	7.62082	7.6408
MG(0:0/14:1(9Z)/0:0)	7.67	7.5827	7.8594	7.7758	7.8331	7.6842	7.6447	7.7304	7.6304	7.5236	7.4895	7.6269			Soraphen O	7.3381	7.2822	7.1774	7.2383	6.9579	7.3066	7.2904	7.239	7.2657	7.2301	7.25634	7.2565
3-Methyl-1-phenyl-3-pentanol	5.691	5.4412	5.9595	5.7256	5.9482	5.7053	5.6488	5.3783	5.6574	5.4796	5.0671	5.6083			Isoalantolactone	5.7816	5.8347	5.782	5.8456	5.4974	5.9625	5.9971	5.8266	5.9024	5.7939	5.87838	5.8719
2-(2,6-dihydroxy-3,4-dimethoxycyclohexylidene)acetonitrile	6.5053	6.6585	6.2007	6.7344	6.3815	6.728	6.7531	6.6465	6.6685	6.9175	6.7144	6.7948			Mangiferic acid	6.6709	6.7457	6.7831	6.7431	6.6278	6.7628	6.7571	6.6776	6.8037	6.6709	6.73188	6.7501
8-(2-hydroxypropan-2-yl)-2-oxo-2H,8H,9H-furo[2,3-h]chromen-9-yl 3-methylbut-2-enoate	4.571	4.3897	5.3496	4.3627	5.1267	4.3716	3.915	4.2902	4.378	4.3246	4.3813	4.3294			(3beta,15alpha,22S,24E)-3,15,22-Trihydroxylanosta-7,9(11),24-trien-26-oic acid	5.1777	5.3861	5.2974	5.2476	4.785	5.4031	5.33	5.2846	5.5034	5.336	5.359	5.341
5-hydroxy-8-(2-hydroxypropan-2-yl)-4-(prop-2-en-1-yl)-2H,8H,9H-furo[2,3-h]chromen-2-one	5.7063	5.8069	5.5654	5.7966	5.73	5.8392	5.9595	5.7569	5.8518	5.9072	5.7786	5.8747			9,10-epoxy-13-hydroxy-11-octadecenoic acid	6.8186	6.91	6.8513	6.8283	6.5325	6.9528	6.9924	6.7796	6.9438	6.8128	6.89142	6.9285
N-Acetylcadaverine	6.5568	6.407	6.4278	7.0179	6.65	6.6488	6.9563	5.4164	6.5309	6.1175	5.5361	5.3248			C9:2n-2,4	4.7577	4.822	4.7305	4.7763	4.8013	4.8302	4.8493	4.6906	4.8339	4.7334	4.78526	4.8191
2-[(7-hydroxy-1-oxo-1H-isochromen-3-yl)formamido]acetic acid	6.0931	4.5288	6.6874	5.6022	6.6053	5.7382	5.0157	5.0933	6.0913	4.4262	4.6627	4.5047			15d PGD2	5.3427	4.8562	5.0883	4.8043	4.7244	5.1296	4.7673	4.5738	4.7902	4.891	4.83942	5.1748
Cer(d20:0/16:0(2OH))	6.2643	6.5275	6.4275	6.4626	6.1217	6.3099	6.5897	6.9559	6.2961	6.433	6.8353	6.569			Saringosterol 3-glucoside	5.1467	5.8037	5.1079	3.9778	4.6908	5.9639	4.174	6.057	4.6287	5.0265	5.06944	5.461
Histamine	5.4768	4.3364	5.9037	5.2624	5.8277	5.0066	5.1488	4.6969	5.009	4.5456	4.2017	3.1194			Momordicoside G	4.9872	5.6892	4.7975	5.198	4.7754	6.2707	4.1075	5.4885	4.1049	5.2507	4.88076	5.4522
Crispolide	6.32	6.3439	6.2377	6.4329	6.3488	6.4041	6.4898	6.3513	6.4613	6.4524	6.3793	6.4212			Riesling acetal	5.6177	5.7484	5.669	5.7096	5.4635	5.7662	5.7719	5.5253	5.8716	5.6878	5.71846	5.7357
PGB3	7.0651	6.9874	7.1382	6.7886	7.3116	6.648	6.7772	6.7915	6.6249	6.8312	6.853	6.6733			4,4alpha,5,6-Tetrahydro-7-methyl-2(3H)-naphthalenone	5.9738	6.0959	6.0798	6.1358	5.6618	6.1734	6.1991	6.0858	6.1848	6.1024	6.13936	6.1247
Eremopetasidione	4.1956	4.4662	4.4821	4.7157	4.4617	4.5993	4.6459	4.4961	4.7956	4.755	4.583	4.8014			2-Indanone	5.0793	5.1633	5.1632	5.2098	4.9193	5.1843	5.1781	5.1814	5.1669	5.1662	5.16062	5.1105
Dehydrocyanaropicrin	4.987	4.6005	5.6088	4.6249	5.4542	4.683	4.4699	4.8254	4.5751	4.4753	4.5672	4.56			Trans-O-Methylgrandmarin	5.6942	5.8108	5.7804	5.9234	5.3929	5.9375	5.9088	5.8246	5.8373	5.8529	5.83876	5.7702
L-Proline	5.4214	5.2375	6.1014	5.434	5.5202	5.4931	5.4103	5.3065	5.363	5.2656	5.0352	4.9382			Uracil	5.9463	5.9653	5.8475	5.9336	5.9513	6.1655	6.3734	5.8856	6.0367	6.1523	6.09936	6.0488
Hydroxyisonobilin	5.7776	5.7804	5.7656	5.8676	5.9211	5.7841	5.8989	5.8601	5.8663	5.9772	5.8147	5.9504			THTC	6.1401	6.246	6.1295	6.317	6.191	6.4339	6.6143	6.2078	6.3054	6.5318	6.40658	6.3736
3-Nitrotyrosine	4.3659	4.4471	4.4634	4.6078	4.565	4.406	4.6288	4.5382	4.4914	4.6431	4.5238	4.6508			Nalpha-Acetyl-L-arginine	5.2922	5.0414	5.1112	4.8006	5.0025	4.9672	4.9545	4.3622	5.0558	5.2641	4.89524	4.8396
N2-Acetyl-L-ornithine	4.6508	4.0325	5.4384	3.9395	4.8017	4.3929	4.0157	4.0291	4.1813	4.347	3.269	3.8788			Uridine monophosphate (UMP)	6.0049	5.9336	5.4853	5.7095	5.8728	6.0726	5.7838	5.4192	5.9998	6.0704	5.86994	6.0765
3-alpha-Androstanediol glucuronide	5.9009	5.9139	5.8059	6.0158	5.9831	5.8073	5.9775	5.9426	5.9939	5.9982	6.0001	6.2281			CGMP	6.2655	6.4572	6.1662	6.4044	6.2056	6.4977	5.3884	5.6358	6.445	5.9942	5.97148	6.394
13-epi-12-oxo Phytodienoic Acid	7.9211	7.8385	8.073	7.96	8.1002	7.8529	7.8893	7.8742	7.8489	7.8564	7.7804	7.8789			4-Hydroxyproline galactoside	5.431	5.5349	5.4297	5.566	5.3194	5.7837	6.0368	5.5964	5.7801	5.8779	5.79388	5.6782
Linocinnamarin	5.0382	4.8639	5.5148	4.7858	5.3024	4.8026	4.8241	4.7761	4.8366	4.9045	4.7113	4.5327			Epidermin	5.8332	5.9346	5.9018	5.9527	5.6747	6.054	5.9012	5.9815	5.8702	5.893	5.91792	5.9437
Beta-Leucine	5.0039	4.2997	5.0527	4.2686	5.4378	4.6289	4.6559	4.2921	4.5585	4.1117	4.2107	4.1425			(+/-)-Propionylcarnitine	5.4861	5.4799	5.3979	5.4516	5.3944	5.4582	5.4399	5.4192	5.5021	5.5233	5.47456	5.4883
Sebacic acid	7.6814	7.7249	7.4482	7.653	7.5248	7.694	7.7431	7.6759	7.6378	7.8615	7.771	7.7457			Guanosine	5.5555	5.2824	5.3773	5.2181	5.7251	5.6594	5.792	5.5078	5.6124	5.8067	5.66104	5.5863
3-Deoxyestradiol	6.2325	6.176	6.3888	6.2283	6.4278	6.1317	6.2004	6.1709	6.1284	6.1575	6.0999	6.183			Nicotinamide adenine dinucleotide (NAD)	4.8825	5.5604	5.2033	5.2806	4.981	5.2565	5.8717	5.5193	5.6746	5.6276	5.64112	5.5124
C17 Sphinganine	5.3633	5.473	5.1857	5.4798	5.2414	5.5961	5.5176	5.647	5.6925	5.8041	5.3957	5.439			4-Hydroxybenzaldehyde	5.8746	5.93	5.8921	5.977	5.7901	6.0012	6.0883	6.0024	5.9798	5.9881	6.00336	5.9582
8,11,14-Nonadecatriynoic acid	5.4262	5.4504	5.2281	5.2755	5.292	5.2955	5.3842	5.5034	5.3782	5.402	5.3947	5.4283			1-Kestose	5.2949	5.2835	5.4607	5.1078	5.1797	5.336	5.4914	5.3842	5.3659	4.5113	5.26162	5.5553
(3S,5S)-Carbapenam-3-carboxylic acid	5.5873	5.5853	5.5499	5.6436	5.6929	5.6281	5.6626	5.6798	5.6058	5.6702	5.6773	5.7107			Hydroxyprolyl-Proline	6.2462	6.2905	6.2676	6.3551	6.1321	6.3553	6.4212	6.3048	6.325	6.3329	6.33376	6.2849
(1E,4Z,6a,8b,10a)-8-Angeloyloxy-10,15-dihydroxy-3-oxo-1,4,11(13)-germacratrien-12,6-olide	4.9794	3.9467	5.3242	2.6214	5.2067	3.4013	2.6141	4.2019	3.3949	2.6396	2.6425	3.4036			Dopaquinone	6.1695	6.285	6.2118	6.3395	5.9694	6.3666	6.4349	6.3133	6.3461	6.3404	6.34832	6.3069
Mammeigin	6.0231	6.0588	5.8021	6.0909	5.8922	6.1348	6.179	5.9876	6.1204	6.2728	6.1035	6.1534			Pantothenic Acid	6.5671	6.5002	6.4469	6.5349	6.4825	6.5768	6.7967	6.4751	6.6252	6.7632	6.64048	6.5422
2-(4-ethyl-3-hydroxyphenyl)-3,4-dihydro-2H-1-benzopyran-3,5,7-triol	5.8538	5.8121	5.7808	5.9083	5.797	5.8544	5.9	5.8174	5.9237	5.8712	5.8802	5.9442			N-lactoyl-phenylalanine	6.3335	6.4104	6.3726	6.4811	6.0593	6.4948	6.5031	6.4545	6.4719	6.4567	6.46376	6.4326
6-(hydroxymethyl)-7-methoxy-2H-chromen-2-one	5.2229	4.7862	5.8551	4.9721	5.6168	5.1533	4.7543	4.5992	5.2751	4.6112	4.5368	5.1999			1-(3-Methylbutanoyl)-6-apiosylglucose	2.9316	3.4099	2.9474	3.0787	2.8034	4.0596	3.1926	2.965	3.6392	3.576	3.40596	3.657
Urolithin A-3-O-glucuronide	5.489	5.4875	5.3882	5.469	5.4546	5.5019	5.5452	5.4709	5.4743	5.5157	5.5441	5.5069			ETHYL SYRINGATE	5.4964	5.5101	5.5143	5.5268	5.2609	5.5637	5.4436	5.5074	5.5217	5.4332	5.46116	5.3999
Camelliagenin B	5.8886	6.4389	5.8331	5.9808	6.1336	5.8816	6.1924	6.1267	6.3269	6.1295	6.2488	6.4699			Valyl-Isoleucine	5.5015	5.5714	5.5673	5.6072	5.3392	5.6166	5.6591	5.5765	5.6335	5.6594	5.61662	5.5546
(3'x,5'a,9'x,10'b)-O-(6-Oxo-7-drimen-11-yl)umbelliferone	5.2013	5.2988	4.916	5.3138	5.116	5.3246	5.3395	5.2175	5.5069	5.4021	5.3593	5.2912			L-Ornithine	0.1034	3.0793	0.1068	0.1123	0.0792	2.8264	3.977	0.1107	3.3655	3.1303	2.71582	2.9956
Xi-4-Hydroxy-4-methyl-2-cyclohexen-1-one	6.3745	6.3129	6.4214	6.3555	6.4247	6.3099	6.3431	6.3371	6.2914	6.3197	6.2945	6.3361			Guanidineacetic acid	3.4906	2.9721	2.9704	2.9952	4.422	3.0071	3.0204	2.9881	3.0178	3.0145	3.1474	3.6962
Homoanserine	4.7898	4.4412	5.5977	4.596	5.3702	4.3948	4.2475	4.5556	4.5187	4.5368	4.414	4.3091			Pyrrolidine	5.5691	5.6071	5.531	5.6081	5.6196	5.8333	5.867	5.6368	5.6672	5.7763	5.73596	5.7325
5-Hydroxyindoleacetaldehyde	5.3536	5.4538	5.0714	5.6249	5.2535	5.4441	5.5646	5.5589	5.4971	5.3643	5.6135	5.6914			1-AMINOCYCLOBUTANE CARBOXYLIC ACID	6.5382	6.5338	6.639	6.7495	6.8371	6.6991	6.65	6.7995	6.6608	6.7702	6.70632	6.6511
Polyethylene, oxidized	4.5327	4.5309	4.2793	4.7221	4.4444	4.7348	4.6604	4.6742	4.6276	4.9123	4.5745	4.9133			Spermine	6.6546	6.7	6.3168	6.5771	6.933	6.6307	7.0275	6.5514	6.0981	6.7593	6.58486	6.488
Uridine	6.0921	6.118	5.8205	6.0887	6.0262	6.0517	6.192	6.0868	6.1639	6.1758	6.0013	6.2925			3,4,5-trihydroxy-6-{[3-(3,4,5-trihydroxyphenyl)prop-2-enoyl]oxy}oxane-2-carboxylic acid	4.0841	4.0517	4.9531	5.047	3.4116	4.96	4.1126	3.6889	3.6031	4.4098	4.18532	5.1122
3,6-dihydroxy-4,5-diphenyl-2,3,4,5-tetrahydropyridin-2-one	5.3142	5.3791	5.1771	5.3165	5.2527	5.3692	5.1279	5.1952	4.9201	5.0556	5.3756	5.2714			2',3' cyclic CMP	5.5125	5.7782	5.5063	5.6884	5.4515	5.8782	4.6216	4.7588	5.7695	5.5585	5.2712	5.6476
Clavulanate-9-aldehyde	4.4126	4.5069	3.702	5.0393	3.7404	5.0285	5.1663	4.9443	4.3281	5.2095	4.9627	5.0592			N2-Acetyl-L-aminoadipate	5.5024	5.5206	5.5113	5.5331	5.4543	5.537	5.6711	5.5675	5.5607	5.5833	5.60232	5.629
1-AMINOCYCLOBUTANE CARBOXYLIC ACID	6.7031	6.5481	7.2532	6.6686	6.833	6.6803	6.6217	6.6192	6.6215	6.5989	6.5132	6.4717			Nomega-Acetylhistamine	5.0593	5.0703	4.9695	5.0047	4.7686	5.134	5.364	4.8167	4.9548	5.1167	5.04676	4.9816
N-Acetyl-DL-methionine	4.894	4.6598	5.7719	4.9111	5.2497	4.8426	4.6997	4.7467	4.932	4.7948	4.4006	4.6494			3,4,5-trihydroxy-6-[(4-hydroxy-3-methylbut-2-enoyl)oxy]oxane-2-carboxylic acid	3.3849	4.1403	4.1617	4.9833	1.089	4.8969	4.3925	4.2446	3.4199	1.2645	3.66766	5.0168
(+/-)-Myrtenyl acetate	5.6161	5.6902	5.5572	5.796	5.6656	5.7084	5.7912	5.7194	5.6596	5.863	5.7028	5.9072			Pyridoxine (Vitamin B6)	5.678	5.955	5.8794	5.9213	5.5238	5.8701	5.5953	5.8419	5.8849	5.8995	5.81998	5.8783
Amprotropine	5.4799	5.3826	5.7704	5.5871	5.5877	5.3013	5.4306	5.3658	5.3458	5.3248	5.3164	5.4698			Threoninyl-Proline	5.4672	5.5809	5.5312	5.6536	5.1866	5.6611	5.7717	5.539	5.7163	5.6707	5.66878	5.6462
Homostachydrine	4.8384	4.7018	4.8718	4.8359	4.8586	4.7885	4.8406	4.7689	4.6227	4.7589	4.7026	4.741			3-Carboxy-4-methoxy-N-methyl-2-pyridone	4.9004	4.9494	4.9691	4.9278	4.7802	5.0429	4.984	4.9767	4.9356	5.0013	4.98076	5.0062
6-Maleimidocaproic acid	6.6343	6.6748	6.5888	6.6893	6.6639	6.664	6.7132	6.6497	6.6744	6.8982	6.6887	6.7543			Guanidylic acid (guanosine monophosphate)	5.7132	5.9587	5.6941	5.9367	5.9755	5.8694	5.494	5.783	5.9445	5.9586	5.82738	5.9568
Pyridoxamine	5.9316	6.0359	5.9621	6.0668	5.9803	5.9277	6.0675	6.0033	5.9565	6.1372	6.0535	6.2443			3-Nitrotyrosine	4.3551	4.4229	4.3021	4.4093	3.8997	4.6102	4.5253	4.4192	4.5006	4.3729	4.4357	4.3605
2,3-dinor Prostaglandin E1	7.3218	7.3015	7.3523	7.3059	7.3934	7.2533	7.2554	7.3063	7.2569	7.2772	7.2909	7.293			Homocitrulline	5.3165	5.3832	5.2952	5.448	5.0319	5.4923	5.473	5.4829	5.5509	5.4123	5.47506	5.4562
DHAP(10:0)	4.8193	5.1499	5.0464	4.5481	5.1767	5.0718	5.573	4.6992	5.2916	5.3995	5.3115	5.365			Clavulanate-9-aldehyde	4.792	4.8495	4.979	5.2194	3.7851	5.1938	5.1862	5.1521	5.2183	5.1727	5.16326	5.087
Jasmolone	6.0937	6.0349	6.1558	6.1266	6.1609	6.0472	6.0826	6.0516	6.017	6.0638	6.0052	6.0936			B-D-Glucopyranosiduronic acid	3.3468	2.9315	2.5585	2.5832	2.4149	3.197	2.6084	3.6596	2.6058	2.6025	2.81366	2.592
2-(4-hydroxyphenyl)-7,8-dimethoxy-3,4-dihydro-2H-1-benzopyran-4-ol	5.2649	5.1972	5.1711	5.315	5.146	5.2719	5.3186	5.2175	5.3133	5.2799	5.264	5.3742			Meteloidine	3.8424	3.7859	3.934	3.9938	2.6077	3.8814	3.7275	3.9655	4.1619	3.6033	3.86054	3.8445
5C-aglycone	6.5212	6.5354	6.31	6.553	6.3885	6.6089	6.639	6.487	6.5662	6.6718	6.5798	6.5852			Phenylpropionylglycine	4.821	4.8352	4.912	4.8632	4.7563	4.9127	4.9326	4.9356	4.8814	4.7285	4.85294	4.7866
Pyrophaeophorbide a	4.089	4.0795	4.5187	4.0403	4.0234	4.0318	4.033	4.6816	4.262	4.8407	4.1378	4.609			13-Hydroxylupanine	3.1124	3.5532	1.5078	1.5319	1.369	1.5435	1.5564	1.5249	3.2158	1.5886	2.21022	3.1654
Armexifolin	5.6112	5.7123	5.442	5.682	5.5473	5.7259	5.6777	5.688	5.6469	5.8247	5.7791	5.7078			Isobutyryl carnitine	5.7253	6.1811	5.8732	5.7108	6.0835	6.1895	6.2961	6.0451	5.9765	6.2279	6.15012	6.205
L-phenylalanyl-L-proline	6.5687	6.347	7.3757	6.2174	7.1106	6.3065	6.2768	6.326	6.2046	6.4448	6.2566	6.128			Cyclic AMP	5.4311	5.7456	5.3024	5.656	5.4653	5.6702	5.0797	4.9833	5.6816	5.3903	5.28558	5.293
2-Ethylsuberic acid	7.2692	7.3066	7.0664	7.2661	7.1498	7.2852	7.3346	7.2326	7.2382	7.4428	7.3297	7.3348			(3S,5S)-Carbapenam-3-carboxylic acid	5.4166	5.424	5.4794	5.4114	5.407	5.4282	5.4648	5.5446	5.4774	5.4473	5.4833	5.4824
D-Ribulose 5-phosphate	3.6077	3.6063	4.1338	3.5991	3.6719	4.8006	5.0918	3.8319	5.1053	4.9491	3.6061	4.6346			N-Acetylmannosamine	5.3164	5.3591	5.3696	5.3868	5.2766	5.4649	5.6225	5.466	5.4806	5.4599	5.50024	5.4722
Dodecanedioic acid	8.509	8.5918	8.2268	8.44	8.3452	8.4219	8.5391	8.535	8.4604	8.4701	8.6225	8.558			Cyclic GMP-AMP	6.333	5.7095	6.3796	6.1318	6.3351	6.2924	4.487	5.493	6.049	5.6199	5.6098	6.4001
1-Kestose	6.0506	5.7333	6.9049	6.2424	6.1179	5.7534	5.7626	5.6207	6.4104	5.2949	5.5048	5.5411			6-Maleimidocaproic acid	6.4242	6.4934	6.48	6.5245	6.2057	6.5531	6.5532	6.4849	6.5124	6.495	6.50806	6.4948
Levan	4.978	3.9773	6.3651	5.051	5.0394	3.6318	3.6471	3.7099	5.2588	3.7297	3.6896	3.671			Hydroxyphenylacetylglycine	5.299	5.3926	5.3132	5.3549	5.0436	5.3888	5.3629	5.3107	5.3107	5.2719	5.32652	5.3764
Carvacrol	4.5087	3.9865	5.4671	4.0873	4.8097	3.9828	4.0496	4.1677	4.0614	4.034	3.8536	3.9292			Asparaginyl-Valine	4.9368	5.1222	5.1721	5.2396	4.6057	4.9557	5.0338	5.079	4.9209	5.0649	5.01578	4.9803
Trans-O-Methylgrandmarin	5.6864	5.7147	5.5074	5.7596	5.6365	5.7701	5.8407	5.6597	5.7562	5.8715	5.7381	5.7706			Furaneol 4-(6-malonylglucoside)	4.2612	4.5794	4.3019	4.5118	4.3039	4.8219	3.8416	4.3204	3.5015	3.5136	4.00186	4.8322
5-Hydroxy-3,4-dihydrocarbostyryl	5.9592	5.9693	5.812	6.0025	5.9113	5.9352	6.0198	5.9473	5.9328	6.0291	5.9974	6.0156			Thymine	5.5809	5.4019	5.3697	5.4135	5.2206	5.4923	5.8809	5.2842	5.371	5.7755	5.54382	5.4075
Aspartyl-Tyrosine	5.1626	5.0708	5.5706	5.1294	5.3551	5.1107	5.1262	5.0199	5.1503	5.067	4.956	5.1391			Glutamate, gamma-methyl ester	6.0288	5.9419	5.8822	6.2878	5.7692	6.0279	6.0546	6.1622	5.9849	5.9664	6.03682	6.016
4-(Trimethylammonio)but-2-enoate	6.1633	5.6467	6.6529	5.5748	6.5861	5.628	5.5975	5.9212	5.4862	5.5702	5.7878	5.5199			4-Amino-4-deoxychorismic acid	5.146	5.1896	5.1693	5.2639	4.9831	5.2826	5.2837	5.2467	5.3207	5.2732	5.28176	5.2845
2-Hydroxyphenethylamine	6.3697	5.81	7.2136	5.9877	7.0491	5.9916	6.0085	5.9589	6.1395	6.0622	5.7249	5.737			5'-Deoxy-5'-(methylthio)adenosine	4.8428	4.6107	4.5946	4.55	4.3979	4.6351	5.2618	4.9602	5.1582	5.0736	5.103	5.0612
Indoleacrylic acid	6.6266	6.279	7.4188	6.2721	6.9705	6.3928	6.3705	6.3083	6.3814	6.4326	6.1161	6.2412			(-)-Epinephrine	5.2136	5.3405	5.2785	5.3698	5.0658	5.4421	5.4366	5.3807	5.3982	5.3795	5.40234	5.4167
L-Norvaline	7.4477	6.772	8.1482	6.7404	7.9393	6.8126	6.6577	7.0273	6.7905	6.9674	6.9434	6.5204			3'-Methoxyfukiic acid	5.2331	5.0273	5.2906	4.8494	4.7992	4.6386	4.4819	4.9907	4.9095	4.6799	4.7936	4.906
ORSELLINIC ACID, ETHYL ESTER	4.8317	4.7806	4.8605	4.5904	4.7976	4.7001	4.7368	4.6468	4.5825	4.6188	4.7551	4.6875			Caffeoylputrescine	4.213	4.3225	4.4922	4.4735	3.6932	4.5552	4.812	4.601	4.4434	4.6076	4.59054	4.4887
Gentisic acid	6.3231	6.2708	6.6055	6.4045	6.5921	6.2019	6.3082	6.2447	6.3054	6.1829	6.1269	6.3822			Trp derivative	5.429	5.5176	5.5431	5.553	5.2928	5.5063	5.5819	5.5393	5.5679	5.5492	5.556	5.5417
HAEMATOXYLONE, TETRAMETHYL-	5.7568	5.6817	5.7438	5.678	5.831	5.7082	5.7568	5.8259	6.0366	5.7165	5.7711	5.8548			Quinazoline acetic acid (3(2H)-Quinazolineacetic acid, 1,4-dihydro-2,4-dioxo-)	4.9844	5.0392	4.9492	5.1227	4.7493	5.0773	5.1645	4.9724	5.0723	5.0544	5.06354	5.0541
12-Oxo-20-trihydroxy-leukotriene B4	4.8965	4.5034	5.2507	4.7739	5.1594	4.7508	4.731	4.6789	4.8563	4.7291	4.2856	4.5516			ORSELLINIC ACID, ETHYL ESTER	4.8037	4.6903	4.7944	4.8378	4.5765	4.6883	4.6297	4.7652	4.8397	4.6632	4.70628	4.6336
DIACETYLDIDEISOVALERYL-RHODOMYRTOXIN	5.8762	5.9062	5.6778	6.079	5.8273	5.9878	6.0707	5.8998	5.9898	5.9855	5.9791	6.1291			3-hydroxyhexanoyl carnitine	5.31	5.4139	5.3003	5.4712	5.1072	5.4794	5.4824	5.4168	5.5245	5.4726	5.4697	5.4522
Batatasin III	4.8408	4.9674	4.4794	4.8989	4.6511	5.0089	5.0621	4.7853	4.9744	5.099	4.9463	4.994			Linocinnamarin	4.4798	4.6249	4.5764	4.8009	3.9215	4.7992	4.5567	4.6167	4.5983	4.5701	4.59468	4.6316
Hawkinsin	4.668	3.1496	5.7342	5.3263	5.2546	4.7236	4.483	4.6624	4.6762	3.7397	3.0249	3.029			DIACETYLDIDEISOVALERYL-RHODOMYRTOXIN	6.0238	6.1375	6.095	6.2145	5.7516	6.1198	6.1327	6.1737	6.1472	6.1271	6.11886	6.0136
3'-Amino-3'-deoxythimidine glucuronide	5.1615	5.1849	4.8235	5.2774	5.1084	5.2427	5.2869	5.1907	5.2429	5.2312	5.7334	5.2536			Oxindole	5.043	4.8993	5.0954	5.3228	4.8353	4.716	4.8211	5.1041	4.7831	5.0454	4.89496	4.7211
Phloretin xylosyl-galactoside	5.7008	6.0512	4.2825	5.5676	4.3209	4.9907	5.2185	6.4538	5.8262	6.0895	6.1836	5.14			P-Acetaminobenzaldehyde	6.0741	6.282	6.1214	6.1593	5.7243	6.0748	6.3637	6.0269	5.9529	6.0908	6.12642	6.1978
Benzenemethanol, 2-(2-hydroxypropoxy)-3-methyl-	5.7596	5.6365	6.0515	5.7063	5.9214	5.6215	5.694	5.6165	5.6543	5.667	5.5494	5.7247			Homoanserine	3.4827	4.1154	3.2062	3.7463	3.0622	4.2404	4.081	3.967	3.9073	4.0433	3.99984	4.0006
Genipic acid	5.4818	5.3321	5.6759	5.4538	5.5234	5.4081	5.4599	5.3385	5.3669	5.4568	5.3124	5.3665			12-Hydroxydodecanoic acid	5.6769	5.7571	5.711	5.8053	5.4854	5.859	5.8738	5.7775	5.8166	5.8949	5.83442	5.8093
6-[2-(6-hydroxy-2H-1,3-benzodioxol-5-yl)ethyl]-4-methoxy-5,6-dihydro-2H-pyran-2-one	5.0895	5.1704	4.734	5.1753	5.17	5.0662	5.1576	5.1285	5.3605	5.5513	4.9473	5.6209			Cis-3,4-Phenanthrenedihydrodiol-4-carboxylate	4.9373	5.0557	4.9876	5.1689	4.5859	5.0103	5.0452	5.09	5.1387	5.0182	5.04536	4.9347
2-Amino-2-methyl-1-propanol	6.6348	6.4717	7.1099	6.5365	7.028	6.5709	6.5772	6.4772	6.5514	6.5685	6.4228	6.5404			11-[(2R)-3-[2-amino-3-methyl-4-(2-methyl-1,3-thiazol-4-yl)but-3-en-1-yl]-2-methyloxiran-2-yl]-3-hydroxy-4,4,6,8-tetramethyl-5-oxo-7-(sulfooxy)undecanoic acid	5.8664	6.1168	6.0171	6.0559	5.4542	6.296	6.1674	5.9264	5.8992	6.0981	6.05384	6.1781
Acetyl-DL-Leucine	5.045	4.6772	5.7385	4.7053	5.6534	4.7292	4.682	4.7413	4.77	4.7384	4.7017	4.7889			L-Pyridosine	3.9828	4.2892	4.4367	4.1574	3.6506	4.3428	4.5694	4.4885	4.5586	4.4445	4.41382	4.0081
3-Hydroxypropanal	4.3722	4.3465	4.2166	4.6295	4.3777	4.4538	4.6305	4.4261	4.5805	4.5211	4.3483	4.7848			Imperialine	6.0632	6.0807	6.079	6.1038	5.9349	6.1157	6.129	6.0966	6.1264	6.123	6.11752	6.1126
N-Acetylneuraminic acid	6.1854	5.5813	6.9095	5.375	6.2485	5.6341	5.3722	5.834	5.3268	5.5295	5.6594	5.6147			4-Methyl-1-phenyl-2-pentanol	5.1567	5.2534	5.1107	5.2498	4.8831	5.2917	5.2727	5.1959	5.1794	5.181	5.20598	5.2009
7-hydroxy-2-(4-hydroxyphenyl)-5-methoxy-6,8-dimethyl-3,4-dihydro-2H-1-benzopyran-4-one	4.9211	5.1282	4.8548	5.0872	4.8909	4.9428	5.2438	5.0093	5.2301	5.1921	4.8429	5.1323			3-hydroxy-6-methyl-2H-chromen-2-one	6.7654	6.7189	6.7723	6.7232	6.6884	6.6753	6.6797	6.7339	6.7302	6.7402	6.72132	6.7226
Doxorubicin-semiquinone	6.7805	6.8135	6.5567	6.8684	6.6926	6.9549	6.9968	6.7395	6.8776	7.0529	6.8365	6.9366			N-Jasmonoylisoleucine	3.5131	4.0895	4.0081	3.6838	3.8201	4.1017	4.3636	3.5466	3.9553	3.6174	3.95334	4.2838
Dihydro-3-coumaric acid	6.7343	6.3527	7.3453	6.3672	6.9647	6.3504	6.2776	6.4921	6.4037	6.3297	6.3564	6.4559			3,6-dihydroxy-4,5-diphenyl-2,3,4,5-tetrahydropyridin-2-one	5.5016	5.4905	5.5977	5.4712	5.2863	5.3333	5.3721	5.6263	5.5085	5.4883	5.48618	5.4357
2-Naphthylamine	7.0143	6.7931	7.3995	7.1768	7.3786	6.8918	6.9814	6.8409	6.8459	7.0036	6.4768	7.0808			INDOLE-3-CARBINOL	5.2062	5.471	5.3784	5.2326	4.9094	5.3763	5.4557	5.1803	5.4804	5.0243	5.30208	5.3697
Gluconolactone	4.698	4.0876	5.7609	4.1197	5.1569	4.092	3.9407	4.2735	4.3917	4.1767	4.0681	4.0031			(2-Isopropyl-1-benzofuran-3-yl)(4-hydroxyphenyl)methanone	5.2734	5.3675	5.3427	5.1753	4.8463	5.5367	5.4797	5.2805	5.2363	5.3371	5.3527	5.4299
3,4,5-trihydroxy-6-{4-[3-(5-methoxy-2,2-dimethyl-2H-chromen-6-yl)propanoyl]phenoxy}oxane-2-carboxylic acid	5.7065	5.7099	5.7095	5.6157	5.4596	5.5085	5.8075	5.1643	5.2521	5.1425	5.6351	5.4576			3,4,5-trihydroxy-6-[2-hydroxy-1-(1-oxo-1H-isochromen-3-yl)butoxy]oxane-2-carboxylic acid	5.4987	5.3502	5.6463	5.6085	5.3154	5.4253	5.3921	5.6803	5.6208	5.6272	5.5658	5.5086
Macrocarpal B	5.5911	5.6099	5.2156	5.6	5.5106	5.7206	5.6927	5.5966	5.5891	5.6633	5.8725	5.6886			Sinaticin	5.8585	5.7532	5.9216	5.8803	5.673	5.6189	5.9708	6.0681	6.0028	5.9411	5.97368	5.8856
2-Hydroxy-4-imino-2,5-cyclohexadienone	5.5862	5.6004	5.3876	5.5432	5.4267	5.5867	5.6211	5.5842	5.5636	5.6163	5.5461	5.6103			ETHOXYQUIN	4.6306	4.9636	4.9828	4.71	4.3507	4.9773	5.0749	4.7825	4.8339	4.9234	4.93588	5.0647
Cis-and trans-Ethyl 2,4-dimethyl-1,3-dioxolane-2-acetate	6.6033	6.5827	6.5474	6.5616	6.5797	6.5597	6.5761	6.6402	6.5553	6.5936	6.6222	6.6013			PA(18:0/0:0)	5.5462	5.4294	5.3627	5.4016	4.8908	5.2965	5.5371	5.2305	5.1384	5.0954	5.21958	5.0965
2',3' cyclic CMP	5.539	5.4926	5.1085	5.1861	5.5243	5.5728	4.7999	5.2752	5.0289	5.4005	5.3676	3.6783			11-Dehydro-thromboxane B2	5.0684	4.7631	4.2319	4.3883	4.4569	4.8914	4.1666	4.3286	4.3883	4.8324	4.51168	4.8425
O2'-4a-cyclic-tetrahydrobiopterin	3.3995	3.3981	4.0071	3.3909	3.3747	4.1033	4.5034	3.3946	4.6209	4.3351	3.398	4.1193			Solanidine	4.121	6.9775	7.0745	7.3206	6.9353	5.0508	4.4089	4.6109	5.8575	4.1571	4.70484	4.4898
13-Hydroxy-9-methoxy-10-oxo-11-octadecenoic acid	6.7542	6.6655	6.7809	6.6907	6.8816	6.6499	6.6765	6.7575	6.5674	6.7104	6.6142	6.6299			Lansioside B	5.8673	6.3208	5.8005	5.5526	5.3068	6.1784	2.762	6.0618	4.6698	5.8708	5.01204	5.6958
Kainic acid	5.9112	5.9743	5.6932	6.0164	5.9076	6.0534	6.0009	6.0249	5.9852	6.0451	6.0149	6.0274			HAEMATOXYLONE, TETRAMETHYL-	5.7911	5.8644	5.8984	5.8634	5.6622	6.0119	5.8692	5.9822	5.8924	5.8353	5.88842	5.863
1-Phenyl-6,7-dihydroxy-isochroman	5.1845	5.1566	5.2918	5.3044	5.4498	5.1637	5.3131	5.3018	5.3304	5.3492	5.3235	5.5128			Cis-Resveratrol 3-O-glucuronide	5.9473	5.8388	6.0832	6.0321	5.8252	5.7603	5.6867	6.0956	6.026	6.0311	5.95938	5.9575
CE(DiMe(11,3))	3.2327	3.2232	3.1734	3.184	3.1671	3.1755	3.1767	3.2219	3.5367	3.5654	3.2051	3.2092			Hexadecanedioic acid mono-L-carnitine ester	5.191	5.3809	5.3617	5.4099	4.9345	5.5016	5.514	5.4155	5.4784	5.4698	5.44918	5.3682
3-(3,4-Dihydroxyphenyl)lactic acid	5.1963	5.2668	5.1438	5.2401	5.2916	5.1867	5.2937	5.1686	5.2766	5.3703	5.2418	5.3642			All-trans-4-oxoretinoic acid	5.0069	5.0686	5.0331	5.1028	4.4137	5.1193	5.1481	4.9438	5.1985	4.9498	5.05434	5.0315
Crotanecine	6.6967	6.7495	6.6081	6.7434	6.7097	6.7263	6.7925	6.7138	6.7069	6.8586	6.7437	6.7379			6-Keto-prostaglandin F1a	5.8522	5.6093	5.5509	5.5276	5.2779	5.7315	5.5337	5.4055	5.6088	5.6642	5.59666	5.7711
Gamma-Glutamylisoleucine	5.3878	4.442	6.2021	4.1567	6.0084	4.5311	4.2692	4.9675	4.6264	4.0485	4.5059	4.5028			6-dehydrotestosterone	4.5559	4.4509	4.6706	4.7435	3.8852	4.7117	4.7976	4.731	4.9251	4.7587	4.79014	4.7383
Caffeoylputrescine	5.5536	5.2605	5.8841	5.6909	5.8787	5.4297	5.6667	5.2477	5.5863	5.5103	4.7858	5.2165			C17 Sphinganine	6.0079	5.73	5.577	5.7285	5.6651	5.7989	5.735	5.6817	5.7015	5.9674	5.7501	5.6649
Ganosporelactone A	8.0825	8.1618	8.1029	8.1646	8.017	8.2082	8.2719	8.0898	8.2833	8.2926	8.1876	8.0917			N,N-dimethyl-Safingol	5.96	5.9026	5.8898	5.85	6.0608	5.9424	6.2336	5.9028	5.7666	5.9623	5.98492	6.0593
Cynaratriol	5.1282	4.9527	5.2988	5.1777	5.2947	5.0368	5.0262	4.8013	5.2057	4.9953	4.933	5.1169			3beta,7alpha-Dihydroxy-5-cholestenoate	5.1872	5.6183	5.4752	5.9372	5.5386	5.3374	5.2589	5.4569	5.3714	5.2243	5.32134	5.2952
19-Oxotestosterone	4.7698	4.2915	4.395	4.6036	4.7416	3.7466	4.766	4.761	4.2878	4.8949	4.7019	4.9854			Mubenin B	7.0832	7.5384	6.9626	6.8203	6.6529	7.7853	6.0995	6.6867	6.0969	7.0542	6.63764	7.2509
Aflatoxin B1 dialcohol	8.5403	8.558	8.321	8.6047	8.421	8.584	8.6732	8.4879	8.5972	8.6007	8.5709	8.6138			20-Trihydroxy-leukotriene-B4	6.3957	5.9097	5.5906	5.7013	5.711	6.1161	5.7478	5.4238	5.8751	6.0035	5.84524	6.176
Dopaquinone	6.0777	6.1498	5.7628	6.28	6.0537	6.1875	6.3905	6.0955	6.0829	6.2739	6.2308	6.3171			Goshonoside F1	6.48	6.5415	6.4542	6.6221	5.9819	6.6037	6.646	6.5949	6.6554	6.4541	6.56752	6.4872
B-D-Glucopyranosiduronic acid	4.7389	4.2312	5.778	4.207	5.2473	4.2702	4.2927	4.3406	4.3468	4.3246	4.1345	4.3956			F4-Neuroprostane (4-series)	6.898	7.0616	7.0756	7.0556	6.6697	6.9535	6.9765	6.8938	7.0603	6.8847	6.94476	6.9085
GPEtn(10:0/18:0)	6.0577	5.9209	5.4257	5.5889	5.9848	5.3278	5.5944	5.0464	4.9767	5.7288	5.2192	5.8208			PGB3	6.5256	6.5893	6.5739	6.5058	6.3605	6.5427	6.6182	6.4226	6.6497	6.5303	6.57218	6.6401
Ent-5-J2-IsoP	7.7944	7.8991	7.7408	7.7767	7.8824	7.5286	7.6859	7.6279	7.4724	7.6845	7.8755	7.4438			Erythrodiol 3-decanoate	5.9254	5.9037	6.1454	6.2531	5.9939	6.1161	6.5413	6.3674	5.7999	6.4998	6.29464	6.2648
Indole-3-carboxaldehyde	6.0759	5.7618	6.3375	6.0844	6.3915	5.9226	6.0442	5.7335	6.0792	5.971	5.6828	5.9017			DG(20:1n9/0:0/18:2n6)	7.0524	6.8601	7.0378	7.4776	7.1081	6.6457	7.648	7.3756	7.0074	7.2341	7.33546	7.4122
3-Indoleacetic Acid	4.9427	5.0193	4.9437	5.0789	4.9384	4.9977	5.1096	4.9894	4.9364	5.0789	5.0566	5.1067			PE(15:0/20:2(11Z,14Z))	6.5524	6.3637	6.4927	6.3656	6.7022	6.4345	6.3638	6.4779	6.433	6.4069	6.42504	6.4436
Cer(d18:0/15:0)	7.4195	7.3566	7.1987	7.3286	7.1372	7.1569	7.3606	7.4683	7.1739	7.4583	7.4472	7.3365			Spirolide E	6.7175	6.6999	6.6833	6.6466	6.8542	6.6091	6.6196	6.6693	6.6586	6.6613	6.65276	6.655
Inosine	5.6853	5.9424	4.934	6.1556	5.1513	6.1284	5.9101	6.1811	6.2473	5.9448	5.9317	5.9208			2,3-Secoporrigenin	6.8299	6.7796	6.8415	6.7968	6.7578	6.7699	6.7572	6.7704	6.8242	6.7618	6.78654	6.8191
D-Ribulose	4.1732	3.9315	5.2187	3.8981	4.615	4.1602	4.2033	3.8743	4.1692	4.1739	3.5072	3.7785			Ganosporelactone A	7.9088	7.8729	7.8359	7.9709	7.7408	8.0032	8.075	8.1427	8.134	8.1788	8.12276	8.0833
Lithocholate 3-O-glucuronide	5.8184	5.8328	5.9866	5.9272	5.8491	5.8259	5.9051	5.9124	6.0122	5.9006	5.8566	6.0799			Desglucocoroloside	5.9353	5.4544	5.4553	4.9724	6.092	6.4398	6.8233	6.1815	7.0141	6.4845	6.49764	5.9848
Hexyl glucoside	4.8536	4.8532	4.909	5.0275	4.9234	4.9294	5.0139	4.9321	4.9096	5.066	4.9146	5.0236			MG(0:0/22:6(4Z,7Z,10Z,13Z,16Z,19Z)/0:0)	7.0941	7.0377	7.1122	7.0817	7.1	7.0174	7.0677	7.091	7.1093	7.0987	7.09728	7.1197
Malvidin	5.3262	5.1939	5.4161	5.1423	5.2673	5.2853	5.1021	5.0624	5.4608	5.0328	5.2256	4.7719			DG(14:1(9Z)/18:4(6Z,9Z,12Z,15Z)/0:0)	6.0359	5.9506	6.0545	5.9427	6.1279	5.7998	5.9722	5.8893	5.8571	5.9769	5.9421	6.015
Aspartyl-Proline	5.226	5.3329	5.8601	4.9877	5.7288	5.2134	4.9671	5.1847	5.148	5.4606	5.1322	4.9569			Cer(d18:0/17:0)	5.7212	5.2045	5.1112	5.6036	5.5013	5.4414	4.7959	5.1352	5.648	5.6754	5.26542	5.0726
Oleamide	4.3043	4.3029	4.2409	4.2957	4.2794	4.2983	4.3136	4.2994	4.2728	4.3257	4.3027	4.3376			DG(15:0/18:1(11Z)/0:0)	5.8156	5.9628	5.871	5.8517	5.195	6.1119	6.2411	6.2045	6.1327	6.1371	6.14024	5.9858
Serinyl-Hydroxyproline	4.4988	4.2805	5.0848	4.1719	4.8661	4.193	4.2107	4.4242	4.2092	4.1549	4.3142	4.2458			N-oleoyl isoleucine	5.024	5.5066	5.1193	5.0257	4.8092	4.7069	5.1528	5.1413	5.0109	5.0112	5.25882	5.9779
2-Oxo-1,2-dihydroquinoline-4-carboxylate	6.8918	6.9148	6.8662	7.0599	6.9705	6.9391	7.0495	6.9549	6.9338	7.1054	6.9155	7.1533			Gamma-Tocotrienol	6.042	6.1122	6.1219	6.1971	5.6663	6.1554	6.2828	6.2292	6.2993	6.2096	6.2341	6.1496
1-(2-hydroxy-4-methoxyphenyl)-3-phenylpropan-1-one	5.5179	5.3231	5.4055	5.4716	5.4684	5.5216	5.5379	5.4028	5.5351	5.5441	5.4841	5.5969			Serratol	7.6743	7.6255	7.6485	7.6288	7.7417	7.6321	7.6116	7.6534	7.6429	7.6453	7.64154	7.6545
Trans-Piceid	5.3747	4.9708	5.8643	4.9902	5.7027	4.8569	4.9414	5.2237	5.0081	4.9434	4.9162	5.032			Geranylacetone	6.6343	6.5941	6.6264	6.599	6.6812	6.5953	6.5834	6.6197	6.6168	6.6159	6.6106	6.6172
Ophiopogonone A	5.6577	5.7145	5.5494	5.8455	5.6193	5.7609	5.9074	5.6428	5.686	5.808	5.7997	5.8812			DICTAMNINE	6.3255	6.3071	6.325	6.2941	6.3845	6.2871	6.2665	6.302	6.2942	6.2991	6.29338	6.3051
3,4,5-trihydroxy-6-(2-methyl-3-phenylpropoxy)oxane-2-carboxylic acid	4.9544	5.1132	4.2401	5.3738	4.6121	5.2975	5.0735	5.3153	5.0856	5.3912	5.282	5.2016			Aniline	7.543	7.5245	7.5398	7.5304	7.6022	7.5089	7.4848	7.5159	7.5238	7.5123	7.50872	7.5068
Imidazole lactate	4.3347	4.083	1.9211	4.1369	3.2068	4.1708	4.3576	4.2637	4.084	4.327	4.2257	4.2193			GPCho(17:1/17:1)	5.562	5.0816	4.8206	5.824	5.8158	5.634	5.1514	5.6936	5.4688	5.5713	5.54368	5.8333
THTC	6.3773	6.1574	7.3111	6.2688	6.6772	6.2828	6.3106	6.1656	6.3829	6.3821	5.9862	6.0705			2-Cyclopentene-1,4-dione	6.1762	6.1318	6.1716	6.1417	6.2205	6.1305	6.1233	6.1596	6.1478	6.1541	6.14616	6.146
(R)-Pelletierine	4.153	3.1812	5.0366	3.3466	4.7945	3.5068	3.0196	3.7449	3.7003	3.6907	3.3273	3.3218			Geranylcitronellol	6.3248	6.3219	6.4078	6.3738	6.3989	6.3393	6.3408	6.324	6.3958	6.3315	6.34704	6.3431
N-Palmitoylsphingosine	5.8271	6.2303	5.8237	5.9629	5.6144	5.3867	6.1323	6.3548	5.7191	5.8493	6.3693	5.9359			R-(-)-Mandelic acid	5.7224	5.7087	5.7211	5.7155	5.7736	5.6961	5.6943	5.7083	5.7346	5.7029	5.70856	5.7027
Indole	5.7	5.6706	5.87	5.6821	5.8328	5.6457	5.6663	5.6945	5.6228	5.7356	5.6645	5.625			LysoPC(18:1(9Z))	4.5307	3.8384	3.9779	4.817	4.4635	3.9974	4.2247	4.7521	3.8841	4.6887	4.41342	4.5175
N-Acetyl-D-phenylalanine	4.9683	4.3755	5.7544	4.5678	5.6375	4.4951	4.5428	4.6084	4.5965	4.733	4.2968	4.6804			Methenamine	5.8725	5.8313	5.8832	5.8419	5.9253	5.8092	5.8094	5.841	5.8331	5.8187	5.82476	5.8216
2-[(2-hydroxyphenyl)methyl]heptanal	7.8632	7.8691	7.6604	7.885	7.6961	7.8682	7.9248	7.7965	7.9004	7.8561	7.8912	7.8888			4-Hydroxymethylpyrazole	4.99	4.9246	5.0104	4.9671	5.0166	4.9217	4.9657	4.9461	4.9542	4.9325	4.94566	4.9298
(S)-5,7-Dihydroxy-6,8-dimethylflavanone	6.9958	7.0178	6.7863	7.0778	6.8892	7.0405	7.1376	6.9457	7.0503	7.0549	7.0253	7.0686			Methylimidazole acetaldehyde	5.6727	5.6357	5.6762	5.65	5.7443	5.632	5.6279	5.6472	5.667	5.6317	5.64532	5.6528
Nalpha-Acetyl-L-arginine	5.807	5.3576	6.9804	5.3618	6.3145	5.6241	5.3768	5.5177	5.5101	5.7881	5.4387	5.3613			2-Pyrrolidinone	5.7076	5.689	5.6956	5.6862	5.7394	5.6724	5.6477	5.6764	5.6965	5.6724	5.67166	5.6653
11-Hydroxy-9-tridecenoic acid	6.81	6.8246	7.0069	6.8598	6.8898	6.8129	6.8613	6.8781	7.1548	6.9439	6.8654	7.0134			2-Hydroxypyridine	6.3068	6.2657	6.3081	6.2852	6.3534	6.2655	6.2585	6.2948	6.2833	6.273	6.2787	6.2839
6-{[3-({6-[(acetyloxy)methyl]-3,4,5-trihydroxyoxan-2-yl}oxy)-7-hydroxy-2-(4-hydroxyphenyl)-4-oxo-4H-chromen-5-yl]oxy}-3,4,5-trihydroxyoxane-2-carboxylic acid	7.0549	7.0883	6.7427	7.0909	6.8511	7.0853	7.1867	6.9747	7.0802	7.1059	7.0862	7.096			Alanyl-Lysine	7.4594	7.4146	7.4449	7.4203	7.5028	7.4152	7.4116	7.4363	7.4379	7.4334	7.43314	7.4465
L-Tyrosine	5.4061	5.1844	5.901	5.2657	5.7902	5.2581	5.3088	5.242	5.3781	5.3164	5.2005	5.2005			Cis-and trans-Ethyl 2,4-dimethyl-1,3-dioxolane-2-acetate	6.6694	6.6162	6.6375	6.5977	6.7296	6.6055	6.5958	6.62	6.6123	6.6193	6.6121	6.6131
3-Hydroxy-2-methylglutarate	5.598	5.5635	5.5616	5.6162	5.6639	5.5738	5.6506	5.629	5.6599	5.6207	5.5497	5.7172			DG(20:1(11Z)/18:4(6Z,9Z,12Z,15Z)/0:0)	7.6483	7.5723	7.6405	7.6234	7.7106	7.4976	7.4823	7.565	7.5145	7.5763	7.54128	7.5683
Carboxyprimaquine	5.6751	5.6932	5.6103	5.7799	5.6634	5.7445	5.7505	5.7106	5.7035	5.8836	5.6768	5.7991			DG(17:0/0:0/18:0)	7.5208	7.5172	7.3676	7.4991	7.2418	7.649	7.6364	7.644	7.6421	7.7272	7.65504	7.6255
5-(hydroxymethyl)-2-Furancarboxylic acid	5.6933	5.6989	5.6539	5.7115	5.7155	5.7211	5.7357	5.7534	5.6794	5.7177	5.7383	5.7029			(1'R)-Nepetalic acid	6.464	6.4488	6.4547	6.4303	6.5913	6.3899	6.3374	6.3764	6.3683	6.3525	6.36304	6.3806
But-2-enoic acid	5.7756	4.7048	6.4231	4.3191	6.2733	4.7346	5.1103	4.9207	4.9781	4.7668	4.5881	4.4724			5-Acetoxydihydrotheaespirane	7.4349	7.3977	7.4236	7.3921	7.4965	7.3886	7.368	7.3943	7.4015	7.3936	7.3928	7.4066
1-(9Z-hexadecenoyl)-glycero-3-phosphate	5.4195	5.3279	5.644	5.6285	5.5805	5.2047	5.3899	5.5208	5.3354	5.073	5.0835	5.4541			N-Palmitoylsphingosine	5.4812	5.2257	5.305	5.5673	4.8336	5.4765	5.3391	5.4988	5.6203	5.2382	5.3622	5.1146
Solanidine	2.7944	4.0717	4.4231	7.5164	5.8906	4.1634	2.8037	4.1953	2.763	5.2734	3.9393	2.8276			DG(15:0/18:4(6Z,9Z,12Z,15Z)/0:0)	6.2786	6.2064	6.407	6.3113	5.9744	6.256	6.6277	6.4337	6.5612	6.4905	6.5151	6.4624
2-Hydroxypyridine	6.2403	6.2497	6.2073	6.2196	6.2396	6.2077	6.2242	6.2777	6.2028	6.2562	6.2871	6.2495			Rigin	3.8495	3.0332	3.8887	3.1087	3.3463	3.4154	2.5519	3.2235	3.1309	3.7524	3.22466	3.4646
3-Furoic acid	4.6938	4.5331	5.4461	4.6749	5.1689	4.668	4.6555	4.5458	4.7506	4.7052	4.4239	4.7233			Ganoderenic acid D	5.9629	5.909	5.8614	6.247	5.7312	5.769	5.9971	6.3101	6.2614	6.4191	6.21906	6.1076
4-Hydroxybenzaldehyde	6.1477	6.1342	6.4002	6.1948	6.3949	6.139	6.1811	6.1225	6.1266	6.1967	6.0842	6.2055			Narasin	4.3791	5.3436	3.9511	3.9759	3.807	3.9879	4.0012	3.9688	4.6187	3.9952	4.39952	5.4137
N1-Acetylspermidine	4.434	5.031	4.2297	4.9604	4.4811	5.1069	5.1993	4.6037	5.1398	5.1938	4.5279	5.4885			Sphinganine	4.9115	4.9124	5.3349	4.8915	5.082	4.9847	5.3282	5.0052	5.3336	5.7099	5.31238	5.185
L-Glutamate	4.6274	4.6029	4.8466	4.4825	4.7297	4.7455	4.6624	4.414	4.7225	4.7009	4.2647	4.4534			Ganoderic acid F	5.2428	5.1505	5.7362	5.8076	5.2983	5.8572	6.575	6.0429	6.314	6.2564	6.29624	6.2929
D-2-Aminobutyric acid	6.3813	5.6394	7.0088	5.613	7.0088	5.8794	6.1544	5.8152	6.0636	5.77	5.5823	5.6814			Physapubenolide	6.8012	6.734	6.7564	6.9602	6.515	6.8367	6.8843	7.0119	7.0144	7.049	6.97998	6.9403
Gluconic acid	4.428	3.1338	5.9031	4.165	4.8057	4.1994	4.0411	3.71	4.3053	4.4541	3.125	3.1198			Cucurbic acid	6.7966	6.6919	6.7219	6.6553	6.9406	6.6532	6.6322	6.7144	6.6472	6.6897	6.67486	6.6908
3-Galactosyllactose	6.0352	5.7466	6.7006	6.0467	5.8401	5.5633	5.5325	5.8561	6.2594	5.2947	5.786	5.1972			4-hydroxy Nonenal	5.2626	5.2278	5.2596	5.2233	5.4509	5.2311	5.1796	5.2279	5.212	5.1784	5.2141	5.2726
Chalcolactone	7.2399	7.2359	7.308	7.3122	7.369	7.2124	7.2395	7.2923	7.1825	7.2194	7.2298	7.2608			Withaperuvin B	5.7648	5.5317	5.49	6.0999	5.6769	6.0769	4.4445	6.1659	5.9649	6.0877	5.6996	5.835
2-Hydroxycinnamic acid	6.7716	6.5952	7.3558	6.6924	7.2699	6.6964	6.7422	6.6452	6.7645	6.8084	6.5843	6.6166			DG(18:1(11Z)/22:2(13Z,16Z)/0:0)	6.5754	6.4384	6.5692	6.8155	6.6657	6.2333	6.9609	6.7887	6.5907	6.8264	6.79466	6.8066
Xi-7-Hydroxyhexadecanedioic acid	7.2925	7.2486	7.1476	7.2826	7.2447	7.2461	7.2242	7.2227	7.1192	7.2763	7.1942	7.158			PS(18:4(6Z,9Z,12Z,15Z)/22:0)	5.8346	5.6556	5.8241	5.7599	5.9532	5.6724	5.7363	5.7132	5.5131	5.4898	5.60244	5.5598
N-Acetyltyramine	6.4473	6.3469	6.1984	6.9129	6.4603	6.6301	6.6189	6.6264	6.8321	6.575	6.5816	6.6979			DG(18:1(11Z)/20:2(11Z,14Z)/0:0)	6.9739	6.818	7.0401	7.3161	7.0561	6.6639	7.5027	7.3049	6.7829	7.0873	7.20502	7.3473
Quinazoline acetic acid (3(2H)-Quinazolineacetic acid, 1,4-dihydro-2,4-dioxo-)	5.0653	5.1388	4.575	5.2022	4.9159	5.1661	5.2332	5.0503	5.05	5.3373	5.1519	5.1512			Octadecanamide	6.8631	4.3963	5.4102	7.8328	7.3509	7.2181	4.4446	4.4122	4.442	5.4788	4.64114	4.4281
Adenine	5.6789	5.2324	5.8424	5.2423	5.6113	4.8308	5.0319	5.1851	5.4434	5.0977	5.0129	5.2534			Narbonolide	7.1449	7.0945	6.9383	6.9763	6.8572	7.2048	7.1772	6.9748	7.0293	7.0408	7.08486	7.2022
Ganoderenic acid E	5.6795	5.7077	5.0699	5.6037	5.013	5.6768	5.8774	5.5579	5.6008	5.7938	5.9555	5.3438			Limaprost	7.1136	7.2386	7.2115	7.1868	6.901	7.2369	7.2084	7.0993	7.2831	7.1176	7.1862	7.2226
PE(15:0/20:2(11Z,14Z))	6.4501	6.4611	6.6737	7.4796	6.3786	6.418	6.261	6.5404	6.2517	6.423	6.5326	6.332			Xi-4-Hydroxy-4-methyl-2-cyclohexen-1-one	6.3099	6.2649	6.2848	6.2494	6.3397	6.2801	6.2947	6.2827	6.2972	6.2851	6.29452	6.3129
4-Aminosalicylic acid	5.5577	5.577	5.4573	5.832	5.3942	5.7886	5.8863	5.734	5.4151	5.9723	5.6929	5.802			(1(10)E,4a,5E)-1(10),5-Germacradiene-12-acetoxy-4,11-diol	6.0762	6.0628	6.0656	6.0981	5.7512	6.0819	6.1019	6.0572	6.119	6.0444	6.07294	6.0422
Epidermin	6.224	6.1894	6.948	6.1653	6.494	6.2271	6.2047	6.1866	6.1685	6.1718	6.2077	6.256			(S)-(-)-Perillyl alcohol	5.7257	5.7379	5.7089	5.695	5.5366	5.7558	5.7717	5.6771	5.7892	5.7086	5.73876	5.7472
Stachyose	5.2101	5.1481	6.2794	5.1153	4.5188	4.7475	4.6565	4.7582	5.4508	4.448	5.0135	4.0339			3-Deoxyestradiol	5.8912	5.8994	5.8552	5.8911	5.5043	5.99	6.0243	5.8607	5.9695	5.8707	5.93792	5.9644
P-Tolualdehyde	7.4607	7.3055	7.8088	7.5581	7.7961	7.3886	7.5858	7.3371	7.3675	7.5708	6.7784	7.434			(3b,6b,8b,12a)-8,12-Epoxy-7(11)-eremophilene-6-angeloyloxy-8,12-dimethoxy-3-ol	6.8115	6.8654	6.839	6.8665	6.5779	6.8319	6.8771	6.7925	6.9041	6.7997	6.83572	6.8052
Trigoforin	4.9286	4.9048	4.8644	5.0595	4.9457	4.9407	5.0633	4.9241	4.9592	5.1132	4.9145	5.0232			Macrocarpal B	6.0723	5.9026	5.9251	5.7366	6.3775	5.8808	5.8449	5.9621	5.8172	5.983	5.8968	5.8768
1-Octen-3-yl glucoside	5.1351	5.144	5.0699	5.2382	5.1185	5.2727	5.2747	5.135	5.1556	5.3317	5.2618	5.1894			Jasmolone	5.8536	5.8716	5.8219	5.8637	5.61	5.9168	5.9349	5.8446	5.9212	5.845	5.88924	5.9005
PE(16:0/0:0)	5.6139	5.4334	5.261	5.6793	5.5426	5.6402	5.4312	5.5631	5.3909	5.4958	5.2008	5.4101			Xestoaminol C	6.0176	5.8388	5.9774	5.7874	6.0676	5.7652	5.8198	5.8155	5.7471	5.8011	5.81642	5.8986
Hydroxyphenylacetylglycine	5.4921	5.5095	5.3196	5.5678	5.433	5.483	5.5295	5.5207	5.4431	5.5379	5.5247	5.5703			Ecklonialactone A	7.2869	7.3644	7.2975	7.3338	6.9966	7.4424	7.4535	7.317	7.383	7.3018	7.36498	7.3696
(2-methoxy-2-{2-oxo-2H-furo[2,3-h]chromen-8-yl}propoxy)sulfonic acid	5.0502	5.1151	4.3107	5.0716	4.6513	5.1717	5.1375	5.0331	5.0272	5.1035	5.2106	5.0405			Ginsenoside Rh5	5.9507	6.4501	6.071	6.0105	5.6604	7.3657	4.154	5.2621	4.6333	5.5679	5.1799	6.2822
Monic acid	5.865	5.6514	5.3367	5.6582	5.5391	5.6337	5.7026	5.8687	5.6794	5.7083	5.6996	5.6631			Ganoderenic acid E	6.0747	5.962	6.0688	6.1706	5.9751	5.9682	6.0457	6.2448	6.1815	6.2708	6.16882	6.1013
Glutamylphenylalanine	5.3409	5.2224	6.333	5.2469	5.7273	5.1673	5.2881	5.1911	5.3422	5.4018	5.0364	5.1839			LysoPE(15:0/0:0)	6.2672	6.159	6.1816	6.1831	6.1916	6.236	6.247	6.3588	6.3252	6.3496	6.32296	6.3342
Lubiminol	6.6263	6.5575	6.6277	6.6524	6.6473	6.6322	6.6671	6.601	6.5178	6.5657	6.555	6.6229			PE(14:1(9Z)/14:1(9Z))	6.4264	6.6033	6.3001	6.2963	6.3685	6.4107	6.2036	6.3187	6.4027	6.3927	6.34498	6.4072
L-Pyridosine	5.0194	4.6116	5.7826	4.6279	5.5625	4.5943	4.6524	4.8823	4.5983	4.8169	4.6938	4.7547			Oleamide	6.3228	4.234	5.5344	7.1592	6.7503	6.5941	4.2824	4.25	4.2798	4.2764	4.2709	4.2659
Toxin T2 tetrol	5.1393	5.4042	4.6984	5.1983	5.0185	4.3801	5.1718	5.362	4.7752	5.1175	5.6979	5.3357			2,5-Dimethylbenzaldehyde	5.5773	5.5007	5.5718	5.5206	5.7132	5.5182	5.5499	5.5489	5.5194	5.5191	5.53778	5.5516
(+/-)-Propionylcarnitine	5.4718	5.604	5.3609	5.4261	5.3456	5.5057	5.4556	5.6494	5.3678	5.6898	5.6697	5.4472			Histidinyl-Phenylalanine	5.5325	5.4248	5.5128	5.4758	5.6869	5.363	5.2285	5.4637	5.4403	5.4827	5.41284	5.449
(Z)-3-Oxo-2-(2-pentenyl)-1-cyclopenteneacetic acid	6.3918	6.0516	7.2689	6.1799	6.6468	6.0687	6.1552	6.1226	6.3702	6.1975	5.9881	6.1619			Chalcolactone	7.1054	7.1175	7.0867	7.0791	6.8906	7.1538	7.1837	7.0521	7.1326	7.0689	7.11166	7.121
3-hydroxyhexanoyl carnitine	5.5298	5.5673	5.3966	5.6499	5.5663	5.6482	5.6596	5.5595	5.5889	5.7008	5.5445	5.6852			10,20-Dihydroxyeicosanoic acid	6.2156	6.1474	6.2756	6.2262	6.351	6.181	6.1764	6.172	6.1872	6.2215	6.19346	6.2102
Cis-Uvariamicin IV	5.9671	5.7275	5.9911	6.0215	5.7578	6.3189	5.9016	5.7066	6.1214	5.6819	5.5599	5.8525			C16 Sphinganine	7.2048	7.0304	7.2198	6.8682	7.0241	6.8301	6.9139	6.8795	6.7483	6.8643	6.87528	6.9704
(1'R)-Nepetalic acid	6.3821	6.3634	6.3471	6.3179	6.3839	6.2773	6.3538	6.508	6.2609	6.38	6.4883	6.4083			Descladinose roxithromycin	7.2609	7.532	7.206	6.8345	6.6656	7.4925	5.0306	7.3676	6.3549	7.1599	6.6128	7.151
7-hydroxy-2-(3-hydroxyphenyl)-4H-chromen-4-one	4.8283	4.8193	4.9415	5.0196	4.8951	4.8955	4.9811	4.9249	4.9835	4.761	5.1463	5.1191			Cholesterol glucuronide	5.4621	5.918	5.2867	4.6879	4.3007	5.2453	3.9565	5.5049	4.1389	5.5566	4.81976	4.9419
Spirolide E	6.7002	6.6525	6.8553	7.616	6.6294	6.6729	6.5683	6.7001	6.5996	6.6639	6.7623	6.5744			5,6-epoxy,18R-HEPE	5.2395	5.7559	5.0411	4.9678	3.4789	5.793	3.673	5.7823	4.3857	5.494	4.87804	5.0552
Uracil	5.9662	5.9536	6.1631	5.9888	6.0331	6.1059	6.2329	5.986	6.1364	6.3094	5.9165	6.182			Malvidin	5.4967	5.4104	5.6	5.5162	5.5184	5.3738	5.4879	5.6273	5.578	5.5491	5.5323	5.4192
20-Trihydroxy-leukotriene-B4	5.8749	5.7781	5.342	5.8332	5.4623	5.6723	5.6097	6.201	5.4316	6.1959	6.1406	5.6843			Antibiotic X 14889A	6.8504	7.2134	6.8824	6.2545	6.2074	6.5342	5.2306	6.7903	5.6681	6.6368	6.17746	6.5615
Cer(d18:0/16:0(2OH))	6.8983	7.2386	6.7537	7.0078	6.7424	6.8364	7.0997	7.1839	6.7598	6.9585	7.2512	7.0507			Fumonisin B1	3.9968	4.5792	4.0124	5.5697	4.2192	5.0797	6.0823	4.3809	4.1005	5.1109	4.87492	4.7
Trolamine	7.0988	7.0982	7.0599	7.0672	7.092	7.0609	7.0853	7.1317	7.0468	7.1007	7.1285	7.1011			7-hydroxygranisetron	4.788	4.5872	4.4898	4.8239	3.8243	5.1372	5.0791	4.6279	5.0392	4.7868	4.92494	5.0917
2-amino-6-hydroxyhexanoic acid	6.7711	6.7682	6.7338	6.7369	6.7674	6.7404	6.7579	6.8021	6.7236	6.7737	6.8007	6.7696			2,6-Dimethylnaphthalene	4.2777	4.4585	4.2174	4.3748	3.8496	4.4999	4.5043	4.3951	4.3656	4.3732	4.39912	4.3574
11-[(2R)-3-[2-amino-3-methyl-4-(2-methyl-1,3-thiazol-4-yl)but-3-en-1-yl]-2-methyloxiran-2-yl]-3-hydroxy-4,4,6,8-tetramethyl-5-oxo-7-(sulfooxy)undecanoic acid	6.2585	6.2107	5.9865	6.5854	6.3801	6.3347	6.3273	6.3309	6.424	6.517	6.2764	6.6801			Amprotropine	4.9715	5.2233	5.107	5.1395	4.745	5.1252	5.1757	5.0366	5.1846	5.0416	5.1063	5.093
DG(17:0/0:0/18:0)	7.1269	7.5787	7.289	7.4524	7.191	7.5382	7.5764	7.4932	7.5789	7.7386	7.2944	7.3086			9'-Carboxy-gamma-tocotrienol	2.6388	1.1323	1.8275	1.1537	1.0976	1.1649	1.1773	1.1471	1.1748	3.9044	1.79402	1.5665
Maltohexaose	6.0291	5.9941	5.1103	6.0265	5.5918	6.1109	6.1754	5.8284	6.1346	6.0077	5.972	6.0476			Corchorifatty acid F	5.2398	5.3312	5.0222	5.353	4.7816	5.3737	5.4272	5.0633	5.2851	5.2075	5.26518	5.3428
AM3102	3.9533	3.9518	4.1074	4.2165	3.9284	3.9639	3.9626	3.9483	3.9218	3.9747	3.9517	3.9865			6-{[3-({6-[(acetyloxy)methyl]-3,4,5-trihydroxyoxan-2-yl}oxy)-7-hydroxy-2-(4-hydroxyphenyl)-4-oxo-4H-chromen-5-yl]oxy}-3,4,5-trihydroxyoxane-2-carboxylic acid	7.1827	7.2796	7.2508	7.3367	6.8303	7.2863	7.2385	7.29	7.2932	7.2692	7.25102	7.1642
2-Indanone	5.3592	5.4127	5.3088	5.5351	5.4155	5.4496	5.5064	5.3792	5.4845	5.4854	5.3878	5.5891			FLAVANONE	6.4298	6.511	6.5131	6.5909	6.1928	6.5276	6.5293	6.5359	6.5612	6.5419	6.5215	6.4392
Xi-2,3-Dihydro-3,5-dihydroxy-6-methyl-4H-pyran-4-one	6.1325	6.0814	6.5453	6.3225	6.4841	6.1663	6.24	6.1801	6.1873	5.9134	5.9968	6.391			3,4,5-trihydroxy-6-[(4-methyl-2-oxo-2H-chromen-7-yl)oxy]oxane-2-carboxylic acid	6.1696	6.1069	6.1533	6.0982	6.1037	6.0176	6.0018	6.125	6.0727	6.1046	6.07658	6.0788
1-(3-Methylbutanoyl)-6-apiosylglucose	4.0124	3.9746	3.8498	4.5387	4.0979	4.3628	4.2805	4.1313	4.3666	4.205	6.6117	4.3815			N-cis-tetradec-9Z-enoyl-L-Homoserine lactone	3.7967	4.0915	4.0533	3.826	3.6571	3.9243	4.4555	3.8811	4.2096	3.9555	4.11928	4.0947
FLAVANONE	6.3912	6.4126	6.1491	6.4768	6.2616	6.4409	6.5275	6.3301	6.405	6.4357	6.4367	6.4384			3-Methyl-1-phenyl-3-pentanol	4.647	4.7041	4.6179	4.6752	4.4498	4.7425	4.779	4.6791	4.7733	4.6897	4.7334	4.7459
C12:5n-1,3,5,7,9	5.4664	5.4295	5.3923	5.5724	5.5199	5.5223	5.5789	5.4657	5.4823	5.674	5.4222	5.6851			5-Phenyl-1-pentanol	4.5742	4.6825	4.5412	4.6128	4.3234	4.7269	4.6982	4.6163	4.6167	4.5955	4.64172	4.6819
Cytidine	5.5619	5.9408	5.6141	5.5592	5.8625	5.4676	5.554	5.8523	5.5832	6.1321	5.7861	6.0287			(4R,5S,7R,11x)-11,12-Dihydroxy-1(10)-spirovetiven-2-one 12-glucoside	4.7859	4.9357	4.3776	4.7374	3.4784	4.7457	5.1179	4.6336	4.5526	4.8842	4.79232	4.7733
N-lactoyl-phenylalanine	6.5788	6.5839	6.6207	6.6372	6.653	6.6299	6.67	6.5951	6.5918	6.7369	6.6128	6.7117			12-hydroxy-3Z,6Z-dodecadienoic acid	5.4182	5.5261	5.4627	5.5493	5.2362	5.6489	5.6844	5.4773	5.5717	5.5004	5.57206	5.6265
Miraxanthin-V	5.8442	5.8417	5.8302	5.9737	5.9227	5.8705	5.9666	5.8737	5.8881	5.9648	5.8401	6.0305			Doxorubicin-semiquinone	6.9871	7.0438	7.0301	7.1619	6.7034	7.1314	7.1187	7.0559	7.0761	7.1081	7.06988	6.9906
5,7-Dihydroxyisoflavone	4.6356	4.5784	4.5909	4.4892	4.6554	4.3438	4.5811	4.6331	4.6775	4.3336	5.0037	4.8612			3,6-Epoxy-5,5',6,6'-tetrahydro-b,b-carotene-3',5,5',6'-tetrol	6.2631	6.8035	6.3602	6.0698	5.589	7.2779	4.2314	6.4377	4.2288	6.5762	5.51052	6.0785
Nomega-Acetylhistamine	6.2154	6.1159	6.0858	6.4924	6.4199	6.2196	6.5742	5.4503	6.3339	6.5284	5.3931	5.3855			Miraxanthin-V	5.5527	5.707	5.6454	5.757	5.2476	5.8426	5.8386	5.686	5.7846	5.7489	5.76252	5.7545
6-({3-[(1E)-buta-1,3-dien-1-yl]-1-oxo-1H-isochromen-5-yl}oxy)-3,4,5-trihydroxyoxane-2-carboxylic acid	5.3443	5.4245	4.7832	5.4546	5.1755	5.3936	5.4674	5.2818	5.273	5.4461	5.513	5.4315			3-Epinobilin	2.1416	2.159	2.1573	2.1819	2.0143	2.1938	2.207	2.1748	2.2044	2.2011	2.19558	2.1906
2-Hydroxyadenine	4.3729	4.9069	3.185	4.5259	4.7593	4.8524	4.7008	4.8289	4.5935	4.8845	4.3864	5.4855			Urolithin A-3-O-glucuronide	5.6932	5.7759	5.6889	5.6983	5.6614	5.5959	5.6365	5.744	5.718	5.6832	5.68788	5.6577
Crocin 3	5.8601	5.8695	5.3828	6.0829	5.7477	5.9973	5.8329	6.0071	5.8493	6.0294	5.9733	6.0434			Maltohexaose	6.1175	6.2576	6.2646	6.3082	5.4423	6.222	6.2653	6.3054	6.3162	6.2648	6.23808	6.0387
Feruloylputrescine	5.2009	5.0317	5.7304	5.0093	5.3961	4.9923	5.052	5.1107	5.0654	5.1833	5.0063	5.0474			PG(16:1(9Z)/0:0)	4.7781	5.2376	4.6771	5.1952	4.0588	5.7016	5.2457	4.913	5.3831	5.2956	5.24462	5.3857
4-Hydroxymethylpyrazole	4.882	4.8525	4.8958	4.8556	4.8943	4.8735	4.8695	4.9261	4.8299	4.9021	4.9578	4.9143			(3'x,5'a,9'x,10'b)-O-(6-Oxo-7-drimen-11-yl)umbelliferone	4.9162	5.1017	5.0903	5.0254	4.247	5.2734	5.1544	5.0114	5.0728	5.0062	5.0813	5.1617
Octadecanamide	4.4665	5.3953	4.4032	4.4579	5.1296	4.4606	4.4759	4.4616	4.4351	4.6683	4.4649	4.4998			7-Methylinosine	5.6295	5.7176	5.7301	5.7978	5.3528	5.7487	5.7611	5.7703	5.7468	5.7905	5.7601	5.7318
PE(14:0/0:0)	5.7442	5.5296	4.8952	5.4627	5.5168	5.5952	5.3767	5.3923	5.1773	5.3653	5.2083	5.3113			P-Hydroxybenzophenone	4.8612	4.914	4.894	4.97	4.7266	4.9059	4.9626	4.9074	4.8933	4.9383	4.90622	4.8295
DTDP-4-acetamido-4,6-dideoxy-D-galactose	4.5669	4.6477	3.3095	3.3202	3.3033	4.7621	4.7596	4.6554	4.4846	4.4333	3.3413	5.0434			Pectenolone	3.6033	4.8181	4.1614	3.768	3.475	6.2275	3.6691	3.6367	3.6666	3.6632	3.68322	3.7805
Withaperuvin B	6.1964	5.5791	5.0064	5.7405	5.2767	5.6487	5.9466	5.7323	5.8872	5.3027	6.2337	5.8558			5,8-Epoxy-5,8-dihydro-10'-apo-b,y-carotene-3,10'-diol	5.2355	5.2531	5.2514	5.2762	5.1073	5.2881	5.3014	5.269	5.2988	5.2954	5.28992	5.285
Glutaminyllysine	3.5049	3.4441	4.6229	2.8629	3.8777	3.0031	3.2864	3.4088	3.0937	3.6964	3.0887	2.5098			Benzenemethanol, 2-(2-hydroxypropoxy)-3-methyl-	5.1637	5.2373	5.1545	5.217	4.9329	5.3598	5.3685	5.1987	5.3198	5.1972	5.27612	5.2964
Aniline	7.4995	7.4944	7.4643	7.4493	7.4923	7.4577	7.473	7.5419	7.436	7.5114	7.5263	7.4994			Leridol	5.0248	5.0779	4.9383	5.0123	4.579	5.2734	4.9885	5.0601	4.96	5.0579	5.0165	5.016
Methenamine	5.8166	5.801	5.7588	5.7697	5.789	5.7662	5.7678	5.8514	5.763	5.804	5.8475	5.7979			OMDM-1	3.8702	3.7588	3.7543	3.7166	4.0747	3.656	3.7543	3.8252	3.8131	3.7293	3.84132	4.0847
L-4-Hydroxyglutamate semialdehyde	4.9301	4.9036	5.0755	4.8181	5.0219	4.9953	4.9995	4.7255	5.0448	4.9758	4.5951	4.8135			3'-Formyl-2',4',6'-trihydroxy-5'-methyldihydrochalcone	5.3716	5.4516	5.488	5.5371	5.1644	5.3928	5.3248	5.5751	5.4977	5.4399	5.43346	5.3298
Tetrahydrodipicolinate	5.6892	5.6747	5.7574	5.7313	5.7025	5.6938	5.7119	5.685	5.6624	5.7301	5.6329	5.6902			5-Hydroxyindoleacetic acid	5.3218	5.5288	5.386	5.4787	5.2222	5.6202	5.6268	5.4248	5.6024	5.4608	5.55234	5.6469
Spermidine	6.6461	6.8121	5.3695	6.8282	6.36	6.8575	6.9245	6.678	6.7812	6.9409	6.3912	6.9695			Phosphatidyl glycerol	5.5607	5.6141	5.6833	5.7345	5.2162	5.7478	5.6401	5.6516	5.6569	5.7243	5.65676	5.6109
Glycyl-Serine	4.9616	4.9646	4.887	4.9833	5.091	4.9531	5.0417	4.8271	5.061	5.2143	4.9309	5.3792			C12:5n-1,3,5,7,9	5.0702	5.2129	5.0672	5.2691	4.8247	5.3717	5.3418	5.2309	5.2877	5.2168	5.26856	5.2656
15d PGD2	5.1498	5.0381	4.8556	4.9676	5.0753	5.0856	4.9888	5.5233	4.6488	5.4277	5.3516	5.2342			3-Indoleacetic Acid	4.8633	4.8137	4.8169	4.9177	4.6689	4.8529	4.8867	4.7514	4.8938	4.8625	4.84634	4.8373
PS(18:4(6Z,9Z,12Z,15Z)/22:0)	5.667	5.7064	6.0266	6.89	5.6864	5.6689	5.6326	5.6755	5.7043	5.7304	5.8137	5.6522			Trigoforin	4.5095	4.6986	4.5459	4.7845	3.8203	4.746	4.8572	4.743	4.7262	4.6801	4.73596	4.6733
N-Butylscopolamine metabolite	4.922	4.8085	5.2003	5.0089	5.2387	4.8138	5.0011	4.7509	4.8576	5.0806	4.5775	4.956			Carboxyprimaquine	5.8469	5.9054	5.9223	5.9244	5.7526	5.9459	5.9481	5.9355	5.9524	5.9716	5.94088	5.8968
PA(18:0/0:0)	6.1108	6.1433	5.4233	5.7888	5.838	5.7785	5.8356	5.4321	5.4337	5.709	6.1609	5.302			Aspulvinone E	5.4035	5.5575	5.516	5.6627	5.2172	5.4754	5.5512	5.5943	5.5694	5.6345	5.5569	5.4351
6-Hydroxysandoricin	5.8293	5.923	5.707	5.8519	5.6853	5.8335	5.9127	5.8441	5.8159	5.7654	5.8672	5.9512			Genipic acid	4.8992	5.0009	4.855	5.0311	4.6526	5.1086	5.0949	4.9738	5.0203	4.8912	5.00258	5.0327
Alanyl-Lysine	7.4196	7.4271	7.3786	7.3865	7.4083	7.3849	7.4089	7.4493	7.3705	7.4165	7.4511	7.4129			Niveusin C	3.0573	3.0748	3.0731	3.0978	2.9291	3.1098	3.1231	3.0907	3.1205	3.1249	3.11316	3.1066
4-Amino-4-deoxychorismic acid	5.8901	5.8026	6.1393	5.8883	6.1495	5.8508	5.7929	5.9162	5.906	5.8665	5.6412	6.0233			5-Hydroxyindoleacetaldehyde	5.3086	5.3005	5.2413	5.5017	5.2022	5.4956	5.3141	5.4412	5.4701	5.2196	5.35864	5.3482
Indolelactic acid	4.9259	4.2012	5.8572	3.9028	5.2572	4.2709	3.9301	4.5609	4.6006	4.3014	4.6823	4.0098			3-Hydroxy-2-(4-methylbenzoyl)-4H-1-benzopyran-4-one	4.83	4.9629	4.9024	5.1564	4.6484	4.9316	5.0258	4.9862	5.0123	5.1175	5.00028	4.8596
Isoeugenitin	4.7427	3.9353	4.5612	3.414	3.873	3.729	3.9151	3.4334	4.0795	3.782	3.4913	3.9162			Ophiopogonone A	5.8706	6.0344	5.9577	6.1749	5.6678	5.9123	6.0355	6.0541	6.0411	6.0951	6.01746	5.8615
4-Hydroxy-16,18-tritriacontanedione	6.0326	6.2066	6.0938	6.0663	5.7785	6.6092	6.3851	6.2701	6.7028	6.1127	5.9638	6.4338			5-Hydroxy-3,4-dihydrocarbostyryl	5.9152	5.9721	5.9724	6.0811	5.7658	5.9195	5.9456	5.9828	5.9706	5.9883	5.9631	5.9282
3-(3,5-dihydroxyphenyl)-1-propanoic acid sulphate	4.4229	4.0578	5.1956	4.2634	5.1672	4.2614	3.7515	4.2896	5.1962	4.1949	3.737	4.1204			Gamma-Glutamylisoleucine	3.7202	3.7323	3.0466	3.1757	3.3174	3.4491	3.8518	3.232	3.6299	3.6797	3.58078	3.5105
Annonisin	5.823	5.7439	5.2604	5.7306	5.4011	5.7463	5.7498	5.6579	5.7203	5.8033	5.8147	5.6409			1-Octen-3-yl glucoside	4.8947	4.9162	4.8754	5.0403	4.2797	4.9361	5.078	4.974	5.0657	5.0114	5.01352	4.9385
P-Hydroxybenzophenone	4.6689	4.74	4.4527	4.8405	4.5406	4.7499	4.8238	4.72	4.5838	4.7845	4.7886	4.7679			N-Acetyltyramine	5.9312	6.0562	6.0382	6.0389	5.8333	6.0651	6.1515	6.0316	6.0988	6.2429	6.10928	6.0216
(9S,10S)-9,10-dihydroxyoctadecanoate	7.3928	7.337	7.348	7.3998	7.5529	7.5966	7.136	7.5772	7.234	7.5977	7.3251	7.0404			2-Oxo-1,2-dihydroquinoline-4-carboxylate	6.3851	6.5579	6.5028	6.6081	6.2568	6.652	6.6892	6.6193	6.616	6.5781	6.62986	6.6467
3-Hydroxy-2-(4-methylbenzoyl)-4H-1-benzopyran-4-one	4.6085	4.8108	3.9521	4.7785	4.487	4.7293	4.872	4.5792	4.6309	4.7503	4.7195	4.7641			DHAP(10:0)	3.7403	4.2159	4.4146	3.8138	3.6124	1.6342	3.6899	4.2327	3.9328	4.1991	4.02372	4.0641
Tyramine glucuronide	2.8284	4.0306	2.7652	4.4402	3.5189	3.8793	4.3311	4.0322	3.5005	3.6892	4.2726	3.7374			L-phenylalanyl-L-proline	5.878	5.9779	5.9265	6.1235	5.5826	5.9875	6.1327	5.9061	6.1385	5.9966	6.04652	6.0587
Aminoacetone	5.4503	5.5158	5.5084	5.5009	5.3063	5.4703	5.4711	5.5057	5.5061	5.6264	5.3509	5.6891			D-Biotin	4.6757	4.8883	4.8878	5.0432	4.5663	4.8402	4.4829	4.8221	4.8295	4.8587	4.6894	4.4538
Ecklonialactone A	7.5551	7.5163	7.648	7.6168	7.6688	7.5551	7.6012	7.5541	7.5478	7.5591	7.4946	7.6027			Hoslundal	4.492	4.7617	4.4297	4.6262	4.1176	5.4087	4.6566	4.586	4.4851	4.8808	4.6802	4.7925
Adenosine 3'-monophosphate	7.1552	7.0932	6.5301	7.1969	7.0662	7.1089	6.8067	7.0348	7.1073	7.0959	6.72	6.2399			2-Naphthylamine	5.9555	6.212	6.1239	6.5456	6.1104	6.2976	6.5748	6.1862	6.2465	6.3581	6.31354	6.2021
(E)-2-Butenyl-4-methyl-threonine	5.5851	5.621	5.5654	5.6735	5.6206	5.5491	5.831	5.6121	5.4871	5.7318	5.6296	5.6675			Hexyl glucoside	4.5992	4.7426	4.7036	4.8223	3.8189	4.9194	4.8758	4.7424	4.8487	4.7818	4.8089	4.7958
5-Acetamidovalerate	5.9372	5.4807	5.4123	5.7049	5.5829	5.5261	5.6522	5.8991	5.8813	5.5812	5.5549	5.7384			5,6-Dihydroxy-3-methyl-2-oxo-1,2,5,6-tetrahydroquinoline	5.8631	5.7577	5.7412	6.0566	5.6601	5.711	5.809	5.8432	5.7585	5.8179	5.796	5.7514
Caffeic Acid	5.3669	5.1842	5.3743	5.2077	5.2981	5.1344	5.2116	5.2473	5.1846	5.2516	5.2047	5.1767			Indoleacrylic acid	6.1968	6.2931	6.249	6.257	6.0705	6.4597	6.5444	6.3305	6.3588	6.4122	6.41024	6.4053
2,6-Dimethylnaphthalene	4.732	4.7125	4.9006	4.866	4.8748	4.6951	4.8075	4.7354	4.6916	4.7256	4.6474	4.8487			Dopamine glucuronide	4.9264	5.1833	4.75	4.9756	3.9946	5.3027	5.3676	5.0318	5.2973	5.0468	5.19782	5.2456
2-Cyclopentene-1,4-dione	6.1332	6.1532	6.1072	6.1149	6.1425	6.1097	6.1402	6.1681	6.0944	6.1445	6.1652	6.1372			Kainic acid	5.8529	5.8887	5.9496	6.0719	5.7177	6.035	6.1176	6.0887	6.2025	6.0092	6.0902	6.033
Osmundalactone	4.9162	4.8677	5.5759	5.0554	5.2154	4.8381	4.9595	4.8507	4.9678	4.8254	4.8991	5.1437			1,4-Methylimidazoleacetic acid	4.508	4.4053	4.5552	4.4809	4.5317	4.4934	4.6533	4.561	4.4731	4.4602	4.54752	4.59
4-Methyl-1-phenyl-2-pentanol	5.3956	5.4769	5.2561	5.4367	5.4146	5.4363	5.5738	5.422	5.286	5.5555	5.4353	5.4963			P-Acetamidophenol (Acetaminophen, Tylenol)	5.2601	5.3319	5.32	5.3624	5.1702	5.3951	5.452	5.3554	5.4142	5.3192	5.43424	5.6304
3'-Methoxyfukiic acid	4.4067	4.8736	3.2133	4.3927	3.2518	4.758	4.6524	4.7975	4.3967	4.5308	4.9739	3.8116			N-Butylscopolamine metabolite	4.394	4.6393	4.4721	4.6464	4.1566	4.5644	4.8624	4.5332	4.5527	4.6464	4.63476	4.5791
Serratol	7.6303	7.6215	7.5843	7.5898	7.6069	7.5813	7.6064	7.6583	7.5626	7.6191	7.6576	7.6211			2-[(7-hydroxy-1-oxo-1H-isochromen-3-yl)formamido]acetic acid	2.3037	2.3211	2.3194	2.3441	2.1761	2.356	2.3692	3.2476	2.3667	2.3633	2.53994	2.3529
1-(11Z-eicosenoyl)-glycero-3-phosphate	5.4038	5.4611	4.4592	4.7293	5.1402	5.2514	5.2019	4.8081	4.2568	5.2406	4.6721	4.8189			Feruloylputrescine	4.6875	4.8076	4.5891	4.7913	4.2992	4.8533	4.8435	4.8872	5.0001	4.7604	4.83518	4.6847
3,4,5-trihydroxy-6-{[1-hydroxy-2-(phenylmethylidene)heptan-3-yl]oxy}oxane-2-carboxylic acid	5.2601	5.3001	4.9934	5.4636	5.2471	5.4188	5.5518	5.2249	5.1531	5.6878	5.3004	5.4733			Glutaminyllysine	3.0251	3.0819	3.0606	4.0908	3.4586	3.1278	3.475	2.7862	3.3942	4.592	3.49624	3.2338
P-Salicylic acid	6.298	6.3032	6.3598	6.3353	6.3562	6.1691	6.2457	6.3288	6.2054	6.0772	6.2136	6.3989			2-hydroxy-3-methyl-2-Cyclopenten-1-one	5.8538	5.8439	5.8479	5.8508	5.8149	5.8678	5.8935	5.8583	5.8805	5.8612	5.87658	5.8894
12-Hydroxydodecanoic acid	6.3057	6.2976	6.1972	6.3496	6.3206	6.3304	6.4044	6.2324	6.2713	6.4592	6.2769	6.4712			N-ACETYLPROLINE	5.9638	6.0214	5.9738	6.0599	5.7917	6.1601	6.1534	5.993	6.0605	6.0035	6.05754	6.0773
1-[2-(2H-1,3-benzodioxol-5-yl)-1-benzofuran-5-yl]propane-1,3-diol	5.5605	5.6705	5.2099	5.5491	5.2292	5.4184	5.5376	5.586	5.4628	5.4261	5.6867	5.4989			Nicotine glucuronide	5.208	5.3155	5.3054	5.3296	4.9404	5.4559	5.4377	5.374	5.4279	5.2662	5.37928	5.3906
(-)-Wikstromol	4.5572	3.3741	5.229	2.5067	4.5987	3.721	3.394	3.3417	4.1444	2.5248	3.8065	3.7538			Pyridoxamine	5.8537	5.9422	5.8434	5.9025	5.6413	5.9652	6.0365	5.869	5.9135	5.9041	5.93308	5.9423
PE(15:0/0:0)	5.5562	5.5342	4.9727	5.5231	5.3105	5.5786	5.3207	5.3533	5.3096	5.311	5.2308	5.3152			Tyramine glucuronide	3.9715	3.9533	4.437	4.004	4.5336	3.9623	4.2425	4.0667	4.1352	3.8738	4.19634	4.6635
3-hydroxy-6-methyl-2H-chromen-2-one	6.5684	6.6156	6.2565	6.4907	6.3877	6.5355	6.5327	6.569	6.4719	6.5365	6.6306	6.4945			M2 di-hydroxylated metabolite	4.9684	5.7581	5.2509	5.2015	5.287	5.0146	5.8664	6.011	5.3497	5.1227	5.56368	5.4686
3,4,5-trihydroxy-6-[(4-methyl-2-oxo-2H-chromen-7-yl)oxy]oxane-2-carboxylic acid	5.8386	5.9232	5.6316	5.8262	5.7187	5.789	5.8014	5.8951	5.7879	5.7866	5.9388	5.8335			(Indol-3-yl)glycolaldehyde	5.6349	5.6802	5.6007	5.5867	5.3594	5.5135	5.6427	5.5435	5.6028	5.4489	5.57252	5.6247
6-Keto-prostaglandin F1a	5.7096	5.5836	5.5353	5.7083	5.5051	5.6254	5.6361	5.943	5.4116	5.8897	5.7616	5.596			Phloretin xylosyl-galactoside	6.2869	5.7564	6.0573	5.924	5.9629	6.3655	5.5356	5.8342	6.1235	6.0544	5.93006	6.1026
L-Ornithine	3.5455	0.1231	5.0069	0.1214	4.5999	0.122	0.1258	2.7958	0.1159	0.1289	2.9571	0.132			3-Hydroxy-2-methylglutarate	5.2635	5.3349	5.2749	5.3254	5.1749	5.363	5.3883	5.3177	5.3722	5.3107	5.3491	5.3566
Suberic acid	6.7264	6.7303	6.5055	6.7498	6.5868	6.7295	6.7143	6.6549	6.6845	6.8012	6.7237	6.7442			Imidazole lactate	3.8401	4.0896	3.7918	4.1828	3.654	4.2581	4.8111	4.5409	4.1709	4.1549	4.43238	4.4841
DG(18:1(11Z)/22:2(13Z,16Z)/0:0)	6.7907	7.0842	7.1281	6.6308	7.2645	6.8935	6.7653	6.946	7.0381	7.2769	7.2822	7.3429			Guanine	6.2769	6.2173	5.9813	6.1569	6.2467	6.3339	6.3297	5.9511	6.2681	6.4743	6.2715	6.3343
Methylimidazole acetaldehyde	5.6182	5.6236	5.5824	5.5899	5.6114	5.5844	5.6028	5.6674	5.5553	5.6278	5.6602	5.6138			N-Acetyl-b-glucosaminylamine	5.6285	5.6627	5.6371	5.6924	5.4534	5.8051	5.7257	5.6787	5.8159	5.7635	5.74046	5.7185
3,11,12-Trihydroxy-1(10)-spirovetiven-2-one	5.6724	5.6151	5.4509	5.7083	5.6036	5.6944	5.7242	5.6139	5.593	5.8435	5.6031	5.7207			Adenosine 2',3'-cyclic phosphate	5.8723	5.8313	5.9468	5.9023	5.9637	5.931	3.8433	4.8242	5.8769	4.5392	5.03004	6.0666
13,14-Dihydro PGF-1a	6.2023	6.171	6.2572	6.1981	6.3415	6.1566	6.1116	6.2303	6.293	6.1373	5.9208	6.2446			L-Arogenate	5.3547	5.5064	5.4209	5.5233	5.1695	5.5893	5.6548	5.4623	5.4925	5.5279	5.52452	5.4851
Squamosinin A	5.163	5.2659	5.1757	5.3482	4.973	5.133	5.4504	5.3227	4.7777	5.1477	5.9685	5.4563			2-Hydroxyphenethylamine	5.7213	5.8785	5.7993	6.0315	5.7295	6.0139	6.2294	5.9332	5.8658	6.1561	5.99624	5.7967
2-Hydroxylinolenic acid	4.8152	4.8052	4.5104	4.4976	2.2786	5.3667	4.9827	4.9491	5.5447	5.3834	4.3008	4.2001			2-Acetyl-5-tetrahydroxybutyl Imidazole	3.7097	4.1289	3.9094	4.302	3.5203	4.4371	4.2788	3.9123	4.3904	4.2901	4.2097	4.1769
Narasin	5.5363	4.6963	3.9598	4.8705	5.6099	5.4171	4.0324	5.3148	3.9916	5.1914	5.1698	4.0564			3-Hydroxypropanal	4.5438	4.6993	4.49	4.6228	4.2784	4.5592	4.7031	4.5096	4.5056	4.6055	4.5716	4.5342
N-Acetyl-L-glutamic acid	6.1746	6.1297	6.4759	5.812	6.1909	5.9836	6.0457	5.9857	5.9734	6.2623	5.9077	5.9375			5-Acetamidovalerate	5.1152	5.2252	5.151	5.2033	5.1055	5.2037	5.2163	5.499	5.2103	5.1994	5.29416	5.3458
Mangiferic acid	6.8511	6.8585	6.8465	6.9055	6.9227	6.8435	6.893	6.8388	6.8181	6.8148	6.7879	6.9204			2-(2,6-dihydroxy-3,4-dimethoxycyclohexylidene)acetonitrile	6.3445	6.5165	6.5316	6.5667	6.219	6.6488	6.6223	6.6323	6.6073	6.6054	6.602	6.5427
Stenocereol	5.7259	5.8196	5.4706	5.6354	5.5005	5.913	5.711	5.3306	5.934	5.6987	5.2956	5.2613			Octopamine (p-Hydroxyphenylethanolamine)	5.278	5.4842	5.4001	5.3248	5.1164	5.3459	5.4574	5.3324	5.3417	5.3438	5.38122	5.4308
Chlorogenic Acid	4.4635	4.2148	5.274	4.2238	5.0189	4.2131	4.6842	3.9142	4.6826	4.276	3.8375	4.5141			5-Thymidylic acid	5.1585	3.9485	3.4546	4.2873	3.5882	3.9749	4.2458	3.3736	4.2476	5.2967	4.2945	4.3088
Threoninyl-Proline	5.986	5.9656	6.6032	5.9073	6.2709	5.9381	5.967	5.9812	6.0054	6.0908	5.9308	5.9991			3-(3,4-Dihydroxyphenyl)lactic acid	4.9621	5.0731	5.0345	5.0387	4.6843	5.0698	5.0616	5.0149	5.0872	5.0278	5.05606	5.0888
4-hydroxy Nonenal	5.1677	5.1611	5.0683	5.0236	5.0516	5.069	5.1058	5.1716	5.029	5.1164	5.1969	5.1295			6-hydroxy-4-methyl-2-oxo-2H-chromen-7-yl acetate	3.6549	3.5873	3.7289	3.4997	3.7459	3.503	3.4821	3.6895	3.7011	3.6114	3.61228	3.5773
Niveusin C	5.1146	5.9359	4.1667	5.8032	5.3822	6.0332	5.9324	3.9337	6.0762	3.2842	3.1434	6.1004			Glucuronolactone	4.3112	4.3881	4.2148	4.3918	3.6549	4.0774	4.4632	4.0081	3.8629	4.1049	4.11364	4.1291
(S)-10,16-Dihydroxyhexadecanoic acid	6.6629	6.6809	6.3755	6.6391	6.4942	6.5574	6.6356	6.5518	6.3162	6.4918	6.6092	6.3764			(E)-2-Butenyl-4-methyl-threonine	5.5434	5.7079	5.6996	5.8228	5.4712	5.8461	5.7551	5.8248	5.7453	5.8659	5.79344	5.7761
Creatine	5.772	5.7927	4.6994	5.3354	5.0825	5.4862	4.045	6.1426	3.7189	5.2277	6.0112	4.2581			N-Acetylcadaverine	5.0831	5.0949	5.0072	5.0453	5.004	5.2208	5.3421	4.9913	5.2088	5.2118	5.17884	5.1402
10,20-Dihydroxyeicosanoic acid	6.1328	6.1957	6.0754	6.0301	6.1171	6.1952	6.0826	6.3215	6.1794	6.2775	6.1128	6.0749			Uridine 5'-monophosphate	6.534	6.6437	6.2752	6.4362	6.3489	6.6569	5.8164	5.9328	6.5592	6.2389	6.22746	6.59
N2-Acetyl-L-aminoadipate	5.7368	5.7053	6.0827	5.7109	5.8201	5.7251	5.7226	5.7671	5.6862	5.8194	5.7028	5.7072			4-Methyl-5-(2-phosphoethyl)-thiazole	3.093	3.0937	3.092	4.6605	3.9145	4.7429	3.142	3.1097	3.4101	4.7229	3.76278	4.4292
D-Biotin	4.5847	4.6276	4.2121	4.8405	4.2526	4.7185	4.8862	4.7142	4.8839	4.6357	4.3678	4.5371			Aminoacetone	5.4417	5.5165	5.3399	5.5189	5.179	5.2367	5.5144	5.4306	5.4024	5.3565	5.41268	5.3595
(1R,2S,3S,4R)-p-Menthane-2,3-diol	6.0415	5.9619	6.0454	6.0965	6.0712	6.002	6.1004	6.0044	5.9944	6.1817	6.0022	6.1809			Cytosine	5.7767	5.6793	5.3452	5.4566	5.529	5.7971	5.4547	5.1891	5.5707	5.7938	5.56986	5.841
1,4-Methylimidazoleacetic acid	4.5564	4.4684	4.4398	4.3976	4.4025	4.413	4.5497	4.8585	4.4323	4.3245	4.4608	4.5096			Cytidine	5.3101	5.4384	5.277	5.2317	4.9352	5.5095	5.5285	5.2128	5.2184	5.0978	5.34318	5.6584
C12:4n-2,4,8,10	6.0617	5.9812	6.1334	6.1325	6.1634	6.0116	6.105	6.0651	5.9737	6.0382	5.9845	6.0963			DIMBOA-Glc	3.4285	4.4388	3.5528	4.7188	3.3003	4.8335	3.9522	3.8614	3.4917	3.4884	3.9234	4.8233
R-(-)-Mandelic acid	5.7012	5.7039	5.6793	5.6638	5.6966	5.6899	5.6823	5.7453	5.6476	5.717	5.7255	5.7073			Aspartyl-Proline	4.7772	4.876	4.8151	5.0154	4.7318	5.076	4.8474	4.5935	5.0194	5.0586	4.92438	5.103
3,4,5-trihydroxy-6-[2-hydroxy-1-(1-oxo-1H-isochromen-3-yl)butoxy]oxane-2-carboxylic acid	5.1139	5.216	3.8173	5.1384	4.8349	5.2454	5.184	5.0827	5.0446	5.0943	5.2493	5.0293			1,2,3-Trihydroxybenzene	6.4909	6.4256	6.4901	6.4316	6.5484	6.4106	6.3817	6.454	6.4384	6.4363	6.42926	6.4359
Zedoarondiol	6.5541	6.4968	6.5288	6.6111	6.6121	6.5235	6.5898	6.5335	6.4393	6.5422	6.4618	6.5767			Arabinosylhypoxanthine	4.2317	4.4358	4.7643	4.7618	3.5933	4.541	4.3944	4.3048	4.4217	4.1711	4.44704	4.9432
F4-Neuroprostane (4-series)	7.1023	7.0575	6.9324	7.1418	7.0797	6.9916	7.192	6.964	6.8875	6.9064	6.9984	7.0401			Cytidine 2',3'-cyclic phosphate	5.1764	5.3941	5.17	5.356	5.1096	5.5612	3.6931	4.3364	5.4104	5.2086	4.78774	5.2902
Geranylacetone	6.5828	6.5905	6.5314	6.5463	6.5656	6.5552	6.5675	6.6077	6.5312	6.5785	6.605	6.5663			O2'-4a-cyclic-tetrahydrobiopterin	3.3118	3.3293	3.3276	3.3524	3.1836	3.3643	5.3466	3.3452	3.6433	3.3717	3.8136	3.3612
3,5,7-trihydroxy-2-phenyl-3,4-dihydro-2H-1-benzopyran-4-one	5.4111	5.3971	5.3429	5.6854	5.5553	5.4555	5.441	5.5056	5.6493	5.4529	5.5684	5.5779			L-4-Hydroxyglutamate semialdehyde	4.5779	4.6702	4.7777	4.9744	5.1173	4.9223	5.1677	4.9382	4.9476	5.2026	5.05366	5.0122
6,8-dimethyl-2-phenyl-3,4-dihydro-2H-1-benzopyran-4,5,7-triol	6.1409	6.1324	6.3494	6.227	6.1861	6.1533	6.2325	6.1101	6.4143	6.2573	6.1426	6.3701			D-Ribulose 5-phosphate	3.5199	3.5374	3.5357	3.5605	3.3917	3.5725	5.8627	3.5534	4.395	3.7484	4.22576	3.5693
FAHFA(18:0/9-O-18:0)	6.3839	6.3384	6.1168	6.2298	6.1034	6.1458	6.2494	6.3306	6.2384	6.3231	6.3424	6.1554			L-Norvaline	6.5776	6.511	6.4664	6.4729	6.5163	6.6667	6.6629	6.5477	6.6341	6.7118	6.65474	6.7172
5,7-Megastigmadien-9-ol glucoside	6.1695	5.6571	5.546	5.677	5.5985	5.6403	5.7252	5.797	5.3797	5.6591	5.7081	5.3253			2-Ethylacrylic acid	5.7457	5.7451	5.6485	5.6801	5.7142	5.8501	5.7863	5.8123	5.8178	5.9184	5.84014	5.8659
DG(18:0/18:2(9Z,12Z)/0:0)	8.1757	8.172	8.1283	8.1316	8.1567	8.1299	8.1503	8.1906	8.1261	8.17	8.1924	8.1442			N-Carboxyethyl-gamma-aminobutyric acid	4.3878	4.4781	4.7735	4.5536	4.7416	4.9015	4.7756	4.7415	4.962	4.9449	4.84184	4.7852
(4R,5S,7R,11x)-11,12-Dihydroxy-1(10)-spirovetiven-2-one 12-glucoside	5.3114	5.1733	4.9598	5.3039	5.1442	5.2961	5.2668	5.5552	5.2354	5.3694	5.1157	5.1368			D-2-Aminobutyric acid	5.4834	5.4414	5.4888	5.4426	5.5436	5.4253	5.5698	5.3802	5.4644	5.594	5.53774	5.6803
Ganoderic acid F	5.3438	4.4208	6.7197	5.3273	5.5689	5.5783	5.0461	4.4173	5.4566	5.4703	5.9262	4.4555			3-Methyl-2-butenoic acid	4.1784	4.2541	4.0567	4.1628	4.1672	4.4054	4.3282	4.4005	4.326	4.4679	4.36962	4.3255
(-)-Epinephrine	5.459	5.4437	5.3833	5.5343	5.5198	5.4724	5.5614	5.4624	5.4366	5.5515	5.4438	5.538			L-Proline	5.328	5.3557	5.5083	5.6376	5.8612	5.6292	5.5308	5.8204	5.5754	5.7534	5.64014	5.5207
7,10-Hexadecadiynoic acid	6.6055	6.5262	6.4518	6.6766	6.5874	6.5372	6.588	6.57	6.4048	6.5362	6.5102	6.5463			(3,4,5,6-tetrahydroxyoxan-2-yl)methyl acetate	4.199	4.3815	4.4129	4.2922	4.3827	4.792	4.963	4.7435	4.6434	4.6927	4.75144	4.7146
Glutaric acid	6.7965	6.6425	6.9904	6.8334	7.0473	6.7893	6.8424	6.788	6.8989	6.7291	6.6829	6.7816			Myo-Inositol	3.3903	3.4078	3.4061	3.4309	3.262	3.4428	3.4561	3.4237	3.4535	3.4501	3.4446	3.4396
Ribose 1-phosphate	4.3034	4.7706	3.0847	5.0543	3.0784	5.1198	4.715	4.9531	5.2006	5.0341	3.752	4.2096			N1-Acetylspermidine	4.9652	5.0537	5.0927	5.0549	5.1061	5.0774	5.5625	5.0921	5.3851	5.3626	5.31622	5.1788
Prostaglandin F1a	5.8173	5.7734	5.8825	5.84	5.8511	5.7117	5.7729	6.0938	5.7828	5.8736	5.8104	5.8439			L-Carnitine	4.9174	4.6888	4.6579	4.4381	4.8512	4.724	4.0784	4.2757	4.7755	4.7524	4.56134	4.9247
Melledonal A	4.11	3.89	5.3657	4.7406	4.9155	4.901	4.234	4.0511	4.8698	5.4554	3.3314	3.891			Histamine	4.7058	4.6906	4.1146	4.6325	4.7111	4.7122	4.5885	4.5592	4.3939	5.2254	4.69264	4.6962
Cis-3,4-Phenanthrenedihydrodiol-4-carboxylate	4.9327	4.8654	4.6203	4.9305	4.5857	4.9637	5.1175	4.728	4.6128	5.0218	4.9887	5.0074			1,3-Propanediamine	2.4122	2.4656	2.7807	2.8743	3.2016	3.3923	3.5509	2.7905	3.5085	3.3144	3.26208	3.1461
3,4,5-trihydroxy-6-[(2E)-3-hydroxy-2-(phenylmethylidene)propoxy]oxane-2-carboxylic acid	5.0842	4.8992	5.0791	5.1226	5.015	4.9617	5.1518	5.0592	4.9981	5.1528	4.9463	5.1223			5-(hydroxymethyl)-2-Furancarboxylic acid	5.7372	5.6824	5.7236	5.6952	5.769	5.6312	5.6646	5.7064	5.6965	5.6658	5.6838	5.6857
Meteloidine	4.7056	5.7682	3.7152	4.4234	5.5725	5.5478	5.8804	4.1689	5.7884	5.9727	5.8963	4.5371			1-Pyrroline	4.4999	4.4369	4.4773	4.4507	4.5153	4.3482	4.423	4.5203	4.4458	4.4275	4.452	4.4434
2,3-Dihydroxybenzoic acid	6.6285	6.6511	6.795	6.7682	6.8101	6.5328	6.6833	6.6527	6.6482	6.5513	6.5673	6.7802			2-Hydroxycinnamic acid	6.4562	6.5416	6.5108	6.6498	6.4661	6.6839	6.8934	6.7033	6.5759	6.752	6.69766	6.5637
(E)-2-Octen-1-ol	5.2877	5.2097	5.3106	5.2113	5.3731	5.1299	5.2196	5.2778	5.3392	5.3357	5.2152	5.3729			6-Hydroxykynurenic acid	5.1989	5.4154	5.3641	5.4994	5.0588	5.4473	5.4857	5.5005	5.4659	5.3768	5.44546	5.3984
6-hydroxy-4-methyl-2-oxo-2H-chromen-7-yl acetate	3.4841	3.5584	2.9117	3.3826	3.2728	3.4004	3.4236	3.4681	3.2794	3.4189	3.413	3.5358			7-Methylguanine	4.716	4.6255	4.427	4.3861	4.6389	4.9266	5.2263	4.528	4.4163	4.7812	4.71786	4.6375
Limaprost	7.4189	7.4091	7.3302	7.457	7.4488	7.3337	7.4577	7.3474	7.2661	7.2788	7.34	7.4803			D-Ribose 5-phosphate	5.6145	5.6878	5.3311	5.5118	5.4091	5.7136	4.6964	4.8965	5.6361	5.321	5.24132	5.6566
Lamivudine-triphosphate	5.2037	5.3111	4.1286	4.866	4.1223	5.0349	4.8396	5.2972	4.6656	4.8925	5.3864	4.875			Dehydrovomifoliol	5.7006	5.8392	5.7498	5.8387	5.4279	5.9163	5.9206	5.7889	5.8388	5.7437	5.81464	5.7812
Orotidylic acid	4.9952	5.099	6.1195	5.7912	6.3301	5.7431	5.7622	4.7636	5.8686	5.9946	3.215	5.8635			Homostachydrine	4.7593	4.8375	4.8153	4.8668	4.638	5.1448	4.8486	4.8973	4.8105	4.8094	4.83886	4.8285
N-cis-tetradec-9Z-enoyl-L-Homoserine lactone	4.7063	4.575	5.5791	5.0056	4.9347	4.3636	4.7598	4.6867	4.7025	4.6843	4.5939	4.8157			Indole	5.6771	5.6248	5.6564	5.6333	5.7183	5.6311	5.6719	5.6259	5.648	5.6515	5.65284	5.6669
1-(2,4-dihydroxyphenyl)-2-(4-methoxyphenyl)propan-1-one	5.7091	5.7457	5.3919	5.7621	5.4768	5.7101	5.7672	5.6331	5.6539	5.6483	5.7451	5.7054			Indole-3-carboxaldehyde	5.3085	5.3281	5.3489	5.3753	5.2462	5.412	5.4175	5.3613	5.3745	5.37	5.38014	5.3774
P-Acetamidophenol (Acetaminophen, Tylenol)	5.5902	5.6144	5.5324	5.6769	5.6404	5.6251	5.659	5.6057	5.5976	5.682	5.58	5.7069			Isonicotinic acid	6.3764	6.2363	6.2293	6.1623	6.4304	6.3584	6.5453	6.1941	6.2995	6.4551	6.37634	6.3877
7a-Hydroxy-5b-cholestan-3-one	5.8022	5.9703	5.5472	5.7639	5.6607	5.9828	5.7779	5.4301	6.0884	5.9092	5.4284	5.3494			Levan	3.5979	3.5675	3.5658	3.5906	3.4218	3.6025	3.6158	3.5835	3.6133	3.6099	3.60438	3.5994
PG(16:0/0:0)[U]	6.0176	6.0309	5.473	5.6559	5.8076	5.9266	5.841	5.6652	5.5691	6.0185	5.6628	5.5496			Inosine	6.2838	5.735	6.1465	6.1594	6.8256	6.0102	6.7746	6.1929	6.1253	6.7115	6.38612	6.1263
Ethylene glycol distearate	6.6316	7.3364	6.8454	7.1681	6.7664	7.0914	7.1013	7.0977	7.3257	7.5793	7.021	6.6083			2-Ethylsuberic acid	7.1362	7.1597	7.1519	7.1578	6.984	7.1797	7.2303	7.1579	7.2071	7.1464	7.184	7.1783
Cholic acid	4.9989	4.58	2.0405	2.0511	2.0343	4.4011	3.7773	4.8966	3.9255	5.4728	3.8984	2.076			2,3-dinor Prostaglandin E1	7.1613	7.2256	7.1589	7.1669	7.0332	7.2203	7.2414	7.148	7.2149	7.1175	7.18788	7.2176
Homodolicholide	6.0912	5.8926	5.4714	5.6082	5.5094	5.9773	5.5208	5.5294	5.8358	5.9143	5.8699	4.9099			Uridine	5.982	5.9202	5.9099	5.8162	6.1951	6.1706	6.5662	6.0127	6.0836	6.2395	6.22964	6.2462
(S)-9-Hydroxy-10-undecenoic acid	6.8572	6.7497	6.9799	6.726	7.028	6.7732	6.7941	6.9348	6.8668	6.7542	6.6185	6.7983			Suberic acid	6.4401	6.4715	6.3979	6.4714	6.2128	6.5398	6.5333	6.4451	6.5009	6.4395	6.48038	6.4831
5,6-Dihydroxyprostaglandin F1a	6.7395	6.7395	6.6361	6.7679	6.6832	6.7109	6.7457	6.6889	6.738	6.8002	6.695	6.7393			5C-aglycone	6.7128	6.7445	6.7715	6.8312	6.5703	6.8079	6.77	6.7732	6.758	6.8006	6.76382	6.7173
5-Acetoxydihydrotheaespirane	7.3973	7.3935	7.3516	7.3531	7.3783	7.342	7.3699	7.4299	7.3229	7.3781	7.4259	7.3853			Molybdopterin precursor Z	6.5528	6.7072	6.4358	6.6168	6.6121	6.7077	5.6427	5.9005	6.6514	6.2307	6.21562	6.6528
Cynaroside A	6.5359	6.5178	6.2002	6.4339	6.1781	6.4033	6.5714	6.165	5.9681	6.1401	6.5333	6.3007			Xi-2,3-Dihydro-3,5-dihydroxy-6-methyl-4H-pyran-4-one	4.8116	4.9738	5.1513	5.1044	4.4307	5.5955	5.4724	4.8445	4.8614	5.3295	5.12874	5.1359
2,4-DINITROPHENOL	5.6666	5.6754	5.6064	5.5915	5.6221	5.6138	5.5776	5.7312	5.5989	5.6419	5.7295	5.648			Coriandrone E	5.2129	5.272	5.2212	5.2421	5.0071	5.1118	5.1019	5.2823	5.1886	5.2237	5.18864	5.1467
Traumatic Acid	6.7143	6.6891	6.8218	6.8624	6.858	6.6518	6.7889	6.7699	6.6753	6.6926	6.6249	6.8037			Gluconic acid	3.0998	3.1003	3.1063	3.1129	3.1081	3.1153	3.5015	3.1087	3.1227	3.1293	3.19994	3.1375
5'-Hydroxymethyl meloxicam	4.3705	4.5657	3.1236	4.0634	3.1173	4.0673	3.6386	4.8383	3.8932	3.8013	4.9447	3.9213			D-Ribulose	3.2422	2.771	3.2135	3.3185	3.9028	3.7739	3.6916	3.1824	3.5216	3.5938	3.53854	3.7033
Diphenol glucuronide	4.0351	4.1332	4.4506	4.24	4.1662	4.2686	4.2301	3.9003	4.2331	4.2993	3.977	4.212			2,3-Dihydroxybenzoic acid	6.4172	6.5077	6.2127	6.4128	5.9663	6.262	6.67	6.2957	6.3452	6.356	6.40964	6.3813
2-(hydroxymethyl)-2-methyl-2H-chromen-5-ol	4.4361	4.4367	4.2637	4.4636	4.4177	4.4419	4.5371	4.3981	4.4816	4.5613	4.3074	4.4175			(2-methoxy-2-{2-oxo-2H-furo[2,3-h]chromen-8-yl}propoxy)sulfonic acid	5.3608	5.4072	5.4584	5.4628	5.2994	5.3405	5.3429	5.4338	5.3961	5.4473	5.38456	5.3027
19-Norandrosterone	4.6805	4.1657	5.2788	3.9947	4.9909	3.9074	4.3815	4.2836	3.8424	4.4758	4.1402	4.6217			Dihydro-3-coumaric acid	6.5618	6.5619	6.5334	6.4537	6.3918	6.4649	6.2433	6.485	6.4301	6.3993	6.4099	6.4918
Cyclostenol	6.1171	6.2724	5.9556	6.096	5.992	6.3579	6.1402	5.8596	6.3772	6.2119	5.8661	5.7481			5,15-dihydroxy-11-methoxy-6,8,20-trioxapentacyclo[10.8.0.0?,?.0?,?.0??,??]icosa-1(12),2(9),10,14,16,18-hexaen-13-one	5.1686	5.2521	5.2397	5.2347	5.1311	5.1048	5.1652	5.2563	5.1983	5.1742	5.20618	5.2369
5'-Carboxy meloxicam	4.8389	5.1866	3.96	4.3746	3.9537	4.5792	4.7002	5.0313	4.2223	4.6261	4.99	4.4833			6-[(E)-2-(4-hydroxyphenyl)ethenyl]-4-methoxy-5,6-dihydro-2H-pyran-2-one	5.3453	5.3506	5.3947	5.3868	5.1677	5.3047	5.3777	5.3597	5.4576	5.3467	5.3661	5.2888
Guanine	6.1928	6.281	5.89	6.3672	6.3436	6.4812	6.1411	6.6252	6.1442	6.6719	6.1648	6.4517			(+/-)-Enterolactone	7.0861	6.8317	6.8174	6.8184	6.7716	6.9686	7.0333	7.055	6.9288	7.1906	7.07538	7.1692
Sanchinoside B1	5.9388	5.9541	5.4073	5.9021	5.6907	5.8738	5.923	5.8899	5.8683	5.8292	6.0012	5.7189			(S)-10,16-Dihydroxyhexadecanoic acid	6.5088	6.6204	6.5805	6.5665	6.3522	6.4661	6.5472	6.4808	6.6112	6.4904	6.53566	6.5487
(R)-Pantothenic acid 4'-O-b-D-glucoside	4.9095	1.0233	4.7156	0.988	0.9728	3.1597	0.9814	1.0222	0.9916	1.0043	1.0069	5.5044			13(S)-HpODE	6.5301	6.6613	6.5658	6.5108	6.4541	6.7448	6.6495	6.3484	6.7734	6.5984	6.62786	6.7696
Hexadecanedioic acid mono-L-carnitine ester	5.5228	5.4144	5.5548	5.6765	5.6967	5.6467	5.5808	5.2869	5.4878	5.6522	5.5664	5.6015			Sebacic acid	7.586	7.6224	7.6259	7.6081	7.5191	7.6307	7.6604	7.6013	7.6558	7.6031	7.63116	7.6352
3,4,5-trihydroxy-6-{[14-hydroxy-3-methoxy-4-(3-methylbut-2-en-1-yl)-8,17-dioxatetracyclo[8.7.0.0?,?.0??,??]heptadeca-1(10),2(7),3,5,11(16),12,14-heptaen-5-yl]oxy}oxane-2-carboxylic acid	5.736	4.6616	5.4223	5.8486	5.0907	5.9147	5.7641	4.9317	5.7786	6.0733	5.5235	5.8474			5'-Carboxy-gamma-chromanol	6.0783	6.1582	6.166	6.1696	6.0395	6.2188	6.1901	6.2114	6.1256	6.1415	6.16552	6.159
Capsidiol	6.5062	6.4722	6.5585	6.5885	6.4498	6.4952	6.6098	6.4303	6.5926	6.3753	6.4135	6.4262			Xi-7-Hydroxyhexadecanedioic acid	7.1311	7.1458	7.1524	7.1461	7.0549	7.1131	7.1041	7.0804	7.134	7.1418	7.11336	7.1065
Glucuronolactone	5.3397	5.403	5.9326	5.8308	6.0665	5.6999	5.808	5.2759	5.7846	5.8772	4.3103	5.8684			1-[2-(2H-1,3-benzodioxol-5-yl)-1-benzofuran-5-yl]propane-1,3-diol	5.9424	5.9464	6.0476	5.948	5.9024	5.7061	5.8053	6.0575	5.9904	5.9728	5.94436	5.8958
DG(15:0/18:0/0:0)	7.2925	7.257	7.1003	7.1231	7.1037	7.5943	7.3343	7.329	7.5001	7.2205	7.1367	7.402			DG(18:2(9Z,12Z)/15:0/0:0)	6.7549	6.8516	6.9904	6.7769	6.6545	7.246	7.3464	7.1449	7.2232	6.9753	7.15784	7.0994
Cer(d18:0/17:0)	6.0942	5.8562	5.9338	5.9776	5.601	5.4283	5.8615	6.3652	5.6206	5.5778	6.4225	5.9083			3-Galactosyllactose	5.2645	5.2328	5.3634	4.8093	5.6238	4.9935	5.092	5.2395	5.2083	4.1446	5.0369	5.5001
6-Hydroxykynurenic acid	5.5726	5.5901	5.6558	5.6823	5.7238	5.5654	5.7071	5.6421	5.5912	5.6986	5.5583	5.8145			N2-Acetyl-L-ornithine	3.5314	3.3802	3.7947	3.6148	3.9981	3.8012	4.3508	3.5889	3.7799	3.9895	3.94272	4.0045
(3,4,5,6-tetrahydroxyoxan-2-yl)methyl acetate	4.8986	4.6968	5.5617	5.4255	5.0501	5.2176	5.3091	4.7585	5.5978	5.0767	4.2088	4.748			2-Hydroxy-3-Methylbutyric Acid	4.748	4.6119	4.6606	4.5309	4.8209	4.4664	4.518	4.6008	4.5298	4.5514	4.55344	4.5672
2,3-Secoporrigenin	6.7467	6.809	6.646	7.3273	6.7664	6.7414	6.7706	6.7616	6.7442	6.7593	6.7855	6.7335			Stachyose	3.6571	3.9403	4.7475	3.7725	4.6751	4.2293	3.6597	4.2348	4.0547	3.6866	4.0118	4.4232
N-oleoyl isoleucine	5.1907	4.9961	5.0001	4.9464	5.2102	4.9295	5.1258	4.9129	5.1312	4.9705	4.9889	4.7979			1-methyl 3-(3,4,5,6-tetrahydroxyoxan-2-yl)methyl propanedioate	2.7267	2.7272	2.7332	2.7399	2.735	2.7422	2.7294	2.7356	2.7497	2.7562	2.74706	2.7644
5-Phenyl-1-pentanol	5.1288	5.082	5.2801	5.1868	5.3342	5.1322	5.2295	5.1914	5.1835	5.14	4.9802	5.1651			Adenine	5.5905	5.8477	5.5744	5.6216	5.6408	6.0795	4.8174	5.9049	5.763	5.2116	5.55928	6.0995
Squamone	5.9383	6.0154	5.9694	6.0919	5.8383	5.9078	6.1128	6.022	5.6301	5.9153	6.5515	6.1361			Norophthalmic acid	2.9742	2.8392	3.0259	3.4553	2.847	3.5836	3.5385	2.9201	3.6218	3.7622	3.45856	3.4502
Aspulvinone E	5.0745	5.0999	4.6892	5.1833	3.8602	5.2067	5.1431	5.0019	4.5285	5.1122	5.2448	5.1997			2-Hydroxyadenine	4.3755	4.5468	4.3345	3.9438	3.8953	4.4956	4.7956	4.3571	4.5355	4.8643	4.61586	4.5268
Sclareol	6.8497	6.9162	6.5056	6.7371	7.0142	6.5105	6.7277	6.6292	6.4387	7.0532	6.527	6.5806			5'-CMP	6.7846	6.6257	6.0641	6.2989	6.8617	6.7558	5.8554	5.8039	6.5309	6.6801	6.33954	6.8274
Coriandrone E	4.8904	4.8238	4.4838	4.8434	4.577	4.7973	4.9793	4.5754	4.9353	4.616	4.9404	4.8286			Xanthine	6.1105	6.0201	5.8002	6.0699	6.0232	6.3703	6.5355	6.0178	6.0892	6.3309	6.19394	5.9963
13,14-dihydro-15-keto-PGE1	5.846	5.7694	5.7437	5.8299	5.7824	5.6935	5.7746	5.7315	5.7455	5.7105	5.7602	5.8154			{3-[3-(3,4-dihydroxyphenyl)-3-oxoprop-1-en-1-yl]-6-hydroxy-2-methoxyphenyl}oxidanesulfonic acid	3.4194	3.4199	3.4259	3.4325	3.4277	3.4349	3.4221	3.4283	3.4424	3.449	3.4398	3.4572
Mosin C	5.8035	5.8864	5.9147	6.0069	6.0901	5.7415	5.8549	6.3385	5.8835	5.5568	5.9835	6.5487			Orotidylic acid	2.852	2.8525	2.8585	2.8651	3.4341	2.8675	3.1956	2.8609	2.875	2.8815	2.94054	2.8897
5'-CMP	6.7495	6.6685	6.3727	6.2714	6.6124	6.6578	5.787	6.9139	6.2634	6.937	6.6912	5.5801			Uric acid	6.3506	6.2202	6.1299	6.2609	6.4144	5.892	5.9098	5.5046	6.0873	6.0739	5.89272	5.888
DICTAMNINE	6.2833	6.2811	6.2492	6.2228	6.2729	6.2438	6.25	6.3065	6.2105	6.2933	6.3003	6.2755			N-Acetyl-L-glutamic acid	6.0605	6.0808	6.0818	6.1042	6.2694	6.1646	6.4551	6.2249	6.2685	6.3105	6.31018	6.2919
25-Hydroxyvitamin D3-26,23-lactol	5.9175	5.5921	5.3338	6.3961	5.8148	6.5987	5.9654	6.2846	5.6924	6.0709	4.8068	5.4935			Uridine diphosphate-N-acetylglucosamine	5.8621	4.1156	3.7274	4.4881	5.8712	5.4874	4.8477	4.6117	5.464	5.1817	5.09758	5.3828
Isonicotinic acid	6.2271	6.167	6.1663	6.1339	6.0939	6.1981	6.2914	6.1509	6.1702	6.2902	6.0863	6.1723			Xanthosine	4.1816	3.0582	3.8958	3.6644	4.3526	4.1352	4.8133	3.6951	4.2609	4.4126	4.23102	3.9732
Deoxyadenosine monophosphate	6.12	6.1744	4.2705	6.4946	5.8993	6.2734	6.0909	6.7705	5.7231	6.5276	6.1498	5.6704			Serinyl-Hydroxyproline	3.6412	4.0109	3.9807	3.9967	3.914	3.9715	3.9719	3.9596	4.0141	4.0053	4.01072	4.1027
2-Pyrrolidinone	5.6505	5.646	5.6459	5.6289	5.6874	5.6231	5.636	5.6945	5.6114	5.6686	5.6805	5.66			4-Pyridoxic acid	5.4868	5.8987	5.5142	5.7321	5.3279	5.8981	5.7466	5.9914	5.6686	5.618	5.7897	5.9239
Taraxacolide 1-O-b-D-glucopyranoside	3.918	4.0212	3.9733	4.3843	3.8524	4.2559	3.9698	4.5098	4.1613	3.8875	4.729	3.8945			3-(3,5-dihydroxyphenyl)-1-propanoic acid sulphate	2.8682	2.8687	2.8746	3.3793	2.8765	3.3456	3.1327	3.1826	3.334	2.8977	3.09058	2.9059
Gamma-Tocotrienol	6.0844	6.1511	5.9729	6.0856	6.0542	6.108	6.1466	5.9271	6.109	6.199	5.8572	5.9422			20-Hydroxy-leukotriene E4	5.6424	5.9589	5.6461	5.8514	5.6227	6.2299	6.5936	6.076	5.9919	6.4854	6.2471	6.0886
Prostaglandin E1	6.2454	6.1341	6.2673	6.2252	6.2002	6.1948	6.1405	6.4555	6.1005	6.3819	6.347	6.1317			3-Furoic acid	4.097	4.081	4.0183	4.0788	3.9912	4.1279	4.168	4.1028	4.0842	4.1615	4.1136	4.0515
3-Methyladipic acid	6.7417	6.7227	6.5973	6.7372	6.6511	6.7164	6.747	6.6844	6.636	6.9147	6.6856	6.7038			6-(alpha-D-Glucosaminyl)-1D-myo-inositol	3.2455	3.6448	3.608	3.9116	2.9616	4.1883	4.129	3.7243	3.9964	6.1462	4.38712	3.9397
Aconitic acid	4.1511	1.0719	6.0081	1.0362	5.1624	1.0284	2.8186	2.8594	2.9629	3.1885	1.0553	1.0591			Gentiobiosyl 2-methyl-6-oxo-2E,4E-heptadienoate	4.264	4.084	4.0924	4.9381	4.7552	4.607	5.666	4.2426	4.794	5.2522	4.90232	4.5568
Farnesyl acetone	7.2094	7.3818	7.2361	7.2118	7.3133	7.3019	7.2898	7.305	7.2083	7.281	7.3553	7.3761			Cynaratriol	4.7515	4.9664	4.6923	4.9734	4.1212	5.192	5.0867	4.8756	5.0721	5.0644	4.9734	4.7682
3b-Hydroxy-6b-methoxy-7(11)-eremophilen-12,8a-olide	5.4888	5.7073	5.4168	5.6783	5.6823	5.2312	5.3316	5.6286	5.2068	5.3619	5.6642	5.5439			6-[2-(6-hydroxy-2H-1,3-benzodioxol-5-yl)ethyl]-4-methoxy-5,6-dihydro-2H-pyran-2-one	4.6443	4.9937	4.8055	5.1193	4.6711	5.2677	5.1487	4.9878	5.2253	5.0933	5.07838	4.9368
Soraphen O	7.3977	7.3547	7.3746	7.4168	7.4387	7.3465	7.4274	7.3755	7.3089	7.3874	7.3264	7.401			(-)-trans-3,4-Dihydro-4,8-dihydroxy-3-methyl-1H-2-benzopyran-1-one	5.6945	5.7099	5.6492	5.9	5.6008	5.7118	5.8699	5.8248	5.9357	5.9496	5.8781	5.8105
Thymine	5.7141	5.8526	5.6492	5.7837	5.8221	5.9133	5.7472	6.2506	5.4647	6.2124	5.7042	5.9184			Ethyl glucuronide	5.6192	5.5693	5.5805	6.0457	5.3727	6.0548	6.181	5.6872	5.8886	6.4987	5.98806	5.6848
Corchorifatty acid F	5.4727	5.4554	5.7143	5.5747	5.5187	5.4918	5.5122	5.4493	5.54	5.5533	5.3952	5.573			Chlorogenic Acid	3.5321	3.5326	3.7825	4.042	3.5404	3.7007	4.1449	3.5411	3.6319	3.5617	3.6899	3.5699
5-(2-Methylpropyl)tetrahydro-2-oxo-3-furancarboxylic acid	5.1932	5.2813	5.0975	5.2227	5.132	5.3328	5.309	5.2128	5.1356	5.3919	5.2272	5.2007			Xanthurenic acid	4.3804	4.7566	4.3866	4.7886	4.1227	4.7915	4.7143	4.7197	4.7459	4.6651	4.7285	4.7975
Xestoaminol C	5.8074	5.8919	5.639	5.6575	5.918	5.828	5.7189	6.026	5.8485	5.9839	5.7428	5.7272			AH 6809	6.0395	6.1303	6.0924	6.2129	5.972	6.0517	6.1177	6.1562	6.1084	6.2186	6.12918	6.045
Momordicoside G	4.3729	5.3096	4.0661	4.1669	4.1046	5.6292	4.1388	4.1245	6.2989	4.1509	5.2851	5.617			Dihydrosuberenol	4.425	4.5722	4.5666	4.6241	4.2671	4.7903	4.6868	4.4888	4.5998	4.4869	4.54132	4.4443
9,12,15-Octadecatrien-1-ol	7.7211	7.8874	7.76	7.7178	7.834	7.7599	7.7916	7.8112	7.7053	7.7875	7.8802	7.8587			3,4,5-trihydroxy-6-{[4-hydroxy-1-(7-methoxy-2-oxo-2H-chromen-8-yl)-3-methylidenebutan-2-yl]oxy}oxane-2-carboxylic acid	3.4446	3.8264	3.2576	3.9732	3.2595	4.0415	3.9969	3.8376	3.2988	3.8527	3.69348	3.4814
6-[(E)-2-(4-hydroxyphenyl)ethenyl]-4-methoxy-5,6-dihydro-2H-pyran-2-one	5.2245	5.4324	4.9272	5.4322	5.032	5.3718	5.2924	5.353	5.1962	5.323	5.2755	5.3575			2-(4-ethyl-3-hydroxyphenyl)-3,4-dihydro-2H-1-benzopyran-3,5,7-triol	5.9108	5.9811	5.9709	5.975	5.7701	6.0846	5.9692	6.049	6.0177	5.9395	5.99062	5.9777
Ginsenoside M7cd	5.787	5.7769	5.3221	5.8014	5.5133	5.8336	5.6844	5.6633	5.7284	5.7184	5.8384	5.7598			3,4,5-trihydroxy-6-(2-methyl-3-phenylpropoxy)oxane-2-carboxylic acid	4.7071	5.0399	4.9871	5.1088	4.2642	5.2437	5.3368	5.1779	5.2798	5.1223	5.20028	5.0846
Cortol	6.7918	6.7387	6.7	6.8254	6.8255	6.7253	6.7454	6.8649	6.669	6.7753	6.69	6.7151			(1E)-1-(2-hydroxy-4-methoxyphenyl)pent-1-en-3-one	3.4565	3.7126	3.3396	3.978	2.6351	3.9409	3.8524	3.5306	3.8449	3.7501	3.7299	3.6715
2beta,9xi-Dihydroxy-8-oxo-1(10),4,11(13)-germacratrien-12,6alpha-olide	5.8961	5.8978	5.6826	5.9346	5.6832	5.8845	5.9655	5.7581	5.8997	5.7736	5.9116	5.9053			Osmundalactone	4.6734	4.8106	4.636	4.8727	4.5362	4.7893	4.9022	4.8336	4.7465	4.693	4.77042	4.6768
Ginsenoside Rh5	5.6958	6.6266	5.6576	5.556	4.1511	6.8422	4.3007	4.171	7.0126	4.1974	6.4034	5.8446			19-Hydroxydeacetylnomilinic acid 17-beta-D-glucopyranoside	5.5956	5.8227	5.5617	5.8042	5.205	5.9389	5.96	5.8236	5.8922	5.7431	5.85808	5.8715
3-Methylglutaric acid	6.4869	6.444	6.3089	6.6011	6.3238	6.5453	6.4639	6.5562	6.4029	6.4995	6.5538	6.4495			3,4,5-trihydroxy-6-[(2E)-3-hydroxy-2-(phenylmethylidene)propoxy]oxane-2-carboxylic acid	4.898	5.0401	4.9273	5.1284	4.5474	5.1346	5.1433	5.0796	5.0592	5.1108	5.09574	5.0858
Imperialine	6.7853	6.8258	7.0353	6.8781	7.0256	6.7819	6.8527	6.8315	6.8563	6.7639	6.7121	7.0497			3-[3,4-dihydroxy-2-(8-hydroxy-3,7-dimethylocta-2,6-dien-1-yl)phenyl]propanoic acid	4.998	5.0936	5.0061	5.0745	4.7048	5.1501	5.2029	5.1453	5.0956	5.1214	5.14038	5.1367
Lucyin A	4.6241	4.5449	5.2736	4.1465	4.2538	3.9177	4.5723	4.0898	5.2615	4.0439	3.9043	3.6754			2-(hydroxymethyl)-2-methyl-2H-chromen-5-ol	4.7953	4.6839	4.8593	4.7679	4.9112	4.7383	4.7964	4.8125	4.8241	4.9471	4.8141	4.6904
P-CHLOROPHENYLALANINE	7.2356	7.2411	7.131	7.1412	7.1935	7.1928	7.1917	7.2654	7.1464	7.2052	7.269	7.1677			3-Methyladipic acid	6.4669	6.5223	6.4664	6.5575	6.3033	6.576	6.6167	6.4937	6.536	6.4961	6.53622	6.5386
Gibberellin A74	5.7029	5.5899	5.8016	5.7356	5.7694	5.5888	5.6817	5.7179	5.6431	5.7175	5.6361	5.6337			1-(2-hydroxy-4-methoxyphenyl)-3-phenylpropan-1-one	5.7273	5.7543	5.6981	5.7689	5.4742	5.9015	5.7202	5.8751	5.7201	5.6861	5.74828	5.7399
Pyridoxine (Vitamin B6)	6.3055	6.3233	6.3194	6.4247	6.3714	6.2815	6.2515	6.3973	6.2384	6.1279	6.404	6.4059			Cis-3-Hexenyl lactate	5.5421	5.5994	5.5659	5.6384	5.2917	5.6647	5.6065	5.5797	5.752	5.5907	5.63672	5.6547
M2 di-hydroxylated metabolite	3.7646	3.7262	4.3375	3.7336	4.2894	4.3205	4.4509	3.7227	4.7176	4.7283	3.726	3.7608			3,4,5-trihydroxy-6-[(1-oxo-3-phenylpropan-2-yl)oxy]oxane-2-carboxylic acid	3.3756	3.6119	3.7499	3.7736	1.167	3.694	3.7059	3.2992	2.7046	3.5055	3.356	3.5648
(x)-2-Heptanol glucoside	5.9903	5.9485	5.7144	6.0214	5.9194	5.8794	5.9534	5.842	5.8362	5.7905	5.978	5.8666			6-({3-[(1E)-buta-1,3-dien-1-yl]-1-oxo-1H-isochromen-5-yl}oxy)-3,4,5-trihydroxyoxane-2-carboxylic acid	5.7029	5.8249	5.7514	5.9504	5.6978	5.6462	5.7954	5.8107	5.7971	5.9206	5.79554	5.6539
N-Acetyl-b-glucosaminylamine	5.8382	5.7697	5.903	5.829	5.8869	5.8261	5.8277	5.7168	5.7685	5.9136	5.8024	5.8888			5'-Carboxy meloxicam	5.1896	5.0566	5.0926	4.9989	4.6666	4.9644	4.7531	5.0805	4.8496	5.0199	4.96768	5.1353
21-hydroxy-heneicosanoic acid	5.5684	5.9311	5.6387	5.5991	5.6246	5.5911	5.5586	5.9547	5.6476	5.5966	5.9226	5.6138			2-Ethyl-2-Hydroxybutyric acid	5.5384	5.4072	5.3761	5.2758	5.6041	5.2997	5.2624	5.2865	5.3118	5.2798	5.32238	5.4714
Spermine	6.32	6.0723	4.2911	6.6899	5.7517	6.7985	6.524	6.1013	6.7515	6.1274	5.5662	6.3951			Equol	5.182	5.3596	5.3178	5.4131	4.6011	5.4015	5.2914	5.4341	5.3662	5.3142	5.34024	5.2953
Cis-Resveratrol 3-O-glucuronide	5.5992	5.7155	4.4224	5.535	5.1877	5.6443	5.5153	5.5178	5.3462	5.3192	5.7639	5.4234			Isoeugenitin	2.951	3.378	3.4103	2.9641	2.9593	3.6308	3.4049	3.6967	3.4465	3.3416	3.45212	3.3709
Molybdopterin precursor Z	6.3377	6.377	5.483	6.0774	6.1631	6.2387	6.0053	6.6308	6.112	6.1203	6.6736	5.8489			Carvacrol	2.6568	2.718	2.6729	2.5587	2.5539	2.8751	3.2046	2.5545	2.8841	2.5751	2.95514	3.5574
Glutamate, gamma-methyl ester	6.2733	6.1767	6.3731	6.2566	6.4121	6.2184	6.2915	6.2413	6.3199	6.2718	6.0956	6.3053			3-(1,2-dihydroxybut-3-en-1-yl)-1H-isochromen-1-one	5.7904	5.8881	5.7885	5.9523	5.5242	5.8455	5.7169	5.8428	5.8341	5.8292	5.76754	5.6147
DG(18:2(9Z,12Z)/15:0/0:0)	7.1624	7.0301	6.9991	6.9059	6.8715	7.5092	7.2914	7.1569	7.5018	6.8182	6.8237	7.4606			1-Phenyl-6,7-dihydroxy-isochroman	5.0401	5.1377	5.0664	5.2849	4.7753	5.1666	5.1698	5.1238	5.2253	5.0738	5.14708	5.1427
L-Carnitine	5.0235	5.0887	5.1956	4.6125	4.9934	4.788	4.5257	5.2293	4.5202	5.2608	5.1475	4.298			(2RS,5RS)-(E)-2-(2-Phenylethenyl)-1,3-dioxan-5-ol	2.1014	2.1019	2.1079	3.0478	2.1097	2.8901	3.6173	2.1103	2.1243	2.1308	2.42432	2.1389
2'-Deoxyguanosine 5'-monophosphate	4.6654	4.8037	3.0842	5.3158	4.202	5.034	4.7528	5.4372	4.132	5.224	4.749	4.2359			3-[[5-Methyl-2-(1-methylethyl)cyclohexyl]oxy]-1,2-propanediol	3.731	3.6372	3.4727	4.1331	3.1365	3.8994	4.3152	3.5785	3.766	3.4451	3.83566	4.0735
Furaneol 4-(6-malonylglucoside)	4.6409	3.6508	5.725	5.0393	4.905	4.4588	3.5354	5.6904	3.4946	4.3108	5.3924	4.2782			8-(2-hydroxypropan-2-yl)-2-oxo-2H,8H,9H-furo[2,3-h]chromen-9-yl 3-methylbut-2-enoate	4.1908	4.2676	4.2871	4.0682	4.0737	4.5323	4.2785	4.4595	3.9009	4.4259	4.22176	4.044
2-Acetyl-5-tetrahydroxybutyl Imidazole	4.718	4.652	5.2165	4.4271	5.0902	4.4933	4.6325	4.5603	4.898	6.2888	4.6921	4.6246			6-({13,14-dihydroxy-9-oxo-8,17-dioxatetracyclo[8.7.0.0?,?.0??,??]heptadeca-1(10),2(7),3,5,11(16),12,14-heptaen-5-yl}oxy)-3,4,5-trihydroxyoxane-2-carboxylic acid	4.8872	4.5595	4.9556	4.5156	5.2337	4.3447	4.2809	4.4682	4.4947	4.4831	4.48848	4.7155
2-Formaminobenzoylacetate	6.8617	6.679	7.045	6.9825	7.129	6.7791	6.9439	6.7178	6.8857	6.9599	6.6487	6.9925			Eremopetasidione	4.5637	4.7405	4.7057	4.7341	4.4811	4.8092	4.7103	4.7372	4.5992	4.7946	4.72426	4.78
Deoxythymidine diphosphate-l-rhamnose	5.47	5.5658	4.3399	5.6351	4.3336	5.5113	5.4093	5.3545	5.4571	5.0838	5.0785	5.435			5-hydroxy-3-[(1E)-3-hydroxybut-1-en-1-yl]-1H-isochromen-1-one	5.7517	5.7597	5.6307	5.7924	5.5699	5.5709	5.4588	5.812	5.7099	5.6807	5.6455	5.5661
Deoxycholic acid	4.5823	4.1985	3.9873	4.1203	4.1539	4.325	4.4396	4.338	4.0409	5.2406	4.0746	3.9899			Osmundalin	4.8057	5.0512	4.8807	5.0585	4.7463	5.1005	5.1003	5.1625	5.1478	5.0727	5.10636	5.0485
DG(15:0/18:4(6Z,9Z,12Z,15Z)/0:0)	6.5986	6.3436	7.0057	6.4671	6.4881	6.6539	6.6414	6.342	6.847	6.4485	5.8408	6.7975			3,4,5-trihydroxy-6-{[1-hydroxy-2-(phenylmethylidene)heptan-3-yl]oxy}oxane-2-carboxylic acid	4.9718	5.2269	4.9511	5.3129	4.7247	5.2002	5.4258	5.3177	5.2311	5.2802	5.29984	5.2444
CE(16:1(9Z))	3.1607	3.1512	3.1014	3.112	3.0951	3.1035	3.1047	3.1499	3.116	3.1302	3.1331	3.1372			(6beta,7alpha,12beta,13beta)-7-Hydroxy-11,16-dioxo-8,14-apianadien-22,6-olide	5.318	5.2706	5.0736	5.328	5.0389	5.0502	4.9769	5.126	5.2009	5.0862	5.08172	5.0186
3,4,5-trihydroxy-6-{[3-(3,4,5-trihydroxyphenyl)prop-2-enoyl]oxy}oxane-2-carboxylic acid	4.3761	3.6261	5.7179	5.2405	4.684	4.7976	3.6369	5.2743	3.5961	5.2755	4.8789	4.2669			Lactucin	6.8933	6.9054	6.9099	6.93	6.7569	6.8072	6.8855	6.9172	6.9289	6.8775	6.896	6.8709
6,12-bis(3,4-dihydroxyphenyl)-8,13-dihydroxy-3,11-dioxatricyclo[8.4.0.0?,?]tetradeca-1(10),2(7),8-trien-4-one	5.215	5.2036	4.6657	5.23	5.1546	5.3148	5.1025	5.2576	4.7595	5.4856	5.2261	5.4598			Lucidenic acid N	3.6467	4.8399	3.6532	4.5862	3.6551	5.3183	4.0356	3.9863	4.8805	4.7821	4.51898	4.9104
(1beta,2beta,5beta)-p-Menth-3-ene-1,2,5-triol	5.1542	5.1349	4.961	5.1843	5.0543	5.1526	5.1938	5.0924	5.075	5.1652	5.127	5.1229			3,4,5-trihydroxy-6-[4-(4-methyl-3-oxopentyl)phenoxy]oxane-2-carboxylic acid	4.5613	4.6185	4.7319	4.5543	4.6325	4.7558	4.5426	4.8194	4.5398	4.6592	4.58602	4.3691
Cotinine glucuronide	4.8671	4.8604	5.0486	4.9772	5.0737	4.8867	4.9214	4.9133	4.8693	5.0398	4.7882	4.9967			[7-hydroxy-3-(2-hydroxy-4-methoxyphenyl)-3,4-dihydro-2H-1-benzopyran-4-yl]oxidanesulfonic acid	5.6356	5.3961	5.5748	5.3175	5.6838	5.4145	5.32	5.4893	5.376	5.4155	5.41676	5.483
LysoPC(18:1(9Z))	4.2569	4.0102	4.0659	4.3699	3.8838	4.815	4.358	3.9037	4.6969	3.9301	3.9071	3.9419			Chlorogenoquinone	6.356	6.2637	6.3347	6.1672	6.4364	6.1258	6.1202	6.2703	6.1963	6.2232	6.2112	6.246
Squamocin B	6.0147	5.9479	5.3555	5.9606	5.6429	5.9411	5.8892	5.9055	5.9111	5.8672	6.0145	5.672			Gamma-Glutamyl-S-methylcysteine sulfoxide	5.4061	5.3601	5.4747	5.4557	5.3658	5.4867	5.4669	5.469	5.4562	5.4847	5.4579	5.4127
Ginsenoyne C	5.6078	5.5174	5.4126	5.4768	5.5058	5.5993	5.6131	5.4571	5.3422	5.8737	5.5849	5.5204			Ethyl (3R,5Z)-3-hydroxy-5-octenoate	3.7841	3.7172	3.2886	3.6212	3.3559	3.762	3.7979	3.291	3.3051	3.8799	3.63796	3.9159
1,11-Undecanedicarboxylic acid	6.9806	7.0508	6.4333	6.8563	6.9789	6.7196	7.0422	6.9188	6.3495	6.5446	6.9769	6.6984			Armexifolin	5.9576	5.916	5.9931	6.0262	5.8545	5.9612	5.9718	5.9716	5.9511	6.0058	5.96656	5.9325
5-hydroxypropafenone	4.5764	3.888	3.8382	5.6746	4.0494	3.8403	4.3519	4.5863	3.8528	4.1209	3.8699	4.0155			3-[(1E)-3-hydroxybut-1-en-1-yl]-1H-isochromen-1-one	6.2514	6.2561	6.3873	6.3763	6.0879	5.7125	5.9683	6.3347	6.3344	6.2903	6.23248	6.2347
Leridol	4.7414	4.6599	5.0277	5.0723	4.7863	4.7356	4.9258	4.6459	5.1487	4.8396	4.8354	4.9523			12,20-Dioxo-leukotriene B4	6.0561	6.1658	6.1077	6.2446	5.9189	6.2586	6.2856	6.2353	6.2362	6.2348	6.2287	6.1516
Isoalantolactone	6.0366	5.9978	6.0169	6.0355	6.0627	6.0095	6.0938	6.0329	5.9615	6.0897	5.984	6.0815			Hydroxyisonobilin	5.4099	5.4825	5.3604	5.5409	5.1844	5.653	5.644	5.5028	5.5864	5.5407	5.56932	5.5727
Oxindole	5.0568	5.1088	5.0371	5.3905	5.0926	5.0721	5.2285	5.0471	5.2774	4.8458	5.0735	5.0079			12-Hydroxyhexadecanoic acid	4.3053	3.6431	3.4765	3.4959	3.8733	3.4938	3.4727	3.4789	3.5107	3.4996	3.58434	3.9598
Adenosine diphosphate ribose	4.6988	5.6214	4.445	5.3462	3.9331	4.5337	5.1639	5.2819	4.6936	4.6873	5.5311	4.269			MG(0:0/14:1(9Z)/0:0)	7.1999	7.2899	7.2261	7.2136	7.0685	7.3499	7.3542	7.2032	7.2562	7.1618	7.2683	7.3661
Guanosine monophosphate	5.1123	4.8831	3.1084	4.2835	4.6798	4.7906	4.15	4.5967	4.4295	4.982	4.2721	3.1442			Hovenine A	4.728	5.0018	4.7544	4.9661	4.7938	5.2234	5.1139	4.9266	5.0139	4.8972	5.00848	5.0908
Cytidine 2',3'-cyclic phosphate	5.0281	5.1052	3.8933	4.4927	4.6488	5.1849	4.2707	4.9243	4.502	4.9225	4.9781	3.87			Lithocholate 3-O-glucuronide	3.7431	4.1651	3.2877	3.8738	3.7478	4.6013	4.7106	3.4949	4.4104	3.5921	4.15872	4.5856
Muricin A	6.4099	6.3441	5.6437	6.3157	6.1221	6.3527	6.2681	6.2561	6.3303	6.3032	6.4651	5.9983			13,14-dihydro-15-keto-PGE1	5.697	5.7825	5.7335	5.7558	5.5214	5.7248	5.7615	5.7414	5.7819	5.6908	5.74542	5.7515
13,14-Dihydro-15-keto-PGE2	5.9947	5.5365	5.6869	5.6337	5.5338	5.7168	5.97	5.5488	5.4103	5.9668	5.5814	5.1438			Ginsenoside M7cd	5.7345	5.8208	5.7929	5.8043	5.6174	5.8474	5.8038	5.8706	5.9195	5.8071	5.84528	5.8254
Nicotine glucuronide	5.5695	5.5171	5.6378	5.6636	5.6621	5.5871	5.6619	5.5361	5.5724	5.7371	5.5669	5.6943			19-Oxotestosterone	4.5494	4.608	4.6115	4.7289	4.5006	4.6152	4.8204	4.8107	4.5015	4.5951	4.65874	4.566
1,3-Propanediamine	3.5455	3.3454	4.3922	3.0198	4.1924	3.3157	3.6209	3.3643	3.4158	4.0266	3.3442	3.234			1-Cyclopropyl-4-methyl-1,3-cyclohexanediol	5.849	5.4665	5.3836	5.2793	5.4946	5.5946	5.3135	5.2394	5.4503	5.6566	5.47746	5.7275
Atemoyacin B	6.5048	6.4465	5.9198	6.4307	6.1015	6.4435	6.3118	6.3382	6.3962	6.3753	6.5458	6.2239			Annonisin	5.5863	5.6967	5.6479	5.7072	5.4728	5.8152	5.6942	5.7465	5.8582	5.7234	5.75646	5.76
3-(1,2-dihydroxybut-3-en-1-yl)-1H-isochromen-1-one	5.3648	5.2966	5.5452	5.5325	5.3224	5.6416	5.5036	5.1151	5.3472	5.2941	5.5937	5.5467			Furanofukinin	5.2535	5.2424	5.2517	5.1521	5.4469	5.192	5.2649	5.2164	5.1826	5.1892	5.23176	5.3057
2-hydroxy-3-methyl-2-Cyclopenten-1-one	6.0232	5.9734	6.0871	6.0349	6.1074	5.9993	6.0514	6.0232	5.9932	6.0393	5.9888	6.0527			Sanchinoside B1	5.8902	5.9551	5.9954	5.9873	5.7885	6.0167	5.9176	5.984	6.0462	5.9125	5.97002	5.9898
CGMP	6.1624	6.215	5.3891	5.9233	6.1169	6.1061	5.9069	6.4308	5.9583	6.0378	6.4385	5.6988			Lucyin A	3.7242	3.9988	3.6618	4.1238	3.709	4.4641	3.9652	3.7243	3.9487	3.8143	3.88574	3.9762
D-Ribose 5-phosphate	5.4019	5.3695	3.3324	5.0071	4.9286	5.3258	4.9229	5.5247	5.1357	5.2563	5.5162	4.2025			Deoxycholic acid	5.4563	5.8528	5.294	4.8871	5.166	5.6514	5.1139	5.3004	5.6527	4.8907	5.37504	5.9175
DCMP	6.067	6.1222	5.1102	6.444	5.949	6.3442	5.911	6.7365	5.6866	6.3961	6.1285	5.9431			PE(14:0/0:0)	5.6933	5.4724	5.5594	5.4018	5.8333	5.7437	5.6249	5.7659	5.5769	5.7383	5.69126	5.7503
PE(18:1(9Z)/0:0)	5.7809	5.6123	4.9358	5.2697	5.2513	5.6131	5.415	5.6979	4.6609	5.3498	5.3008	5.4509			DG(14:1n5/0:0/18:3n3)	5.7024	5.5105	5.7615	5.6491	5.6432	5.5968	5.8019	5.6981	5.913	5.8013	5.78954	5.7334
5-Thymidylic acid	4.9782	4.8252	3.6088	5.614	4.8881	5.2981	4.9066	5.6643	4.6007	5.4134	4.8992	4.7176			PE(18:1(9Z)/0:0)	5.7051	5.4921	5.443	5.5541	5.9056	5.729	5.6734	5.6697	5.7078	5.757	5.72108	5.7975
(Z)-6-(2-Methoxyvinyl)-7-methyl-2H-1-benzopyran-2-one	6.2606	6.2545	6.01	6.3024	6.0423	6.2698	6.2956	6.1441	6.2283	6.1388	6.249	6.2611			(E)-2-Octen-1-ol	4.7999	4.7055	4.6736	4.5661	4.9914	4.5851	4.9104	4.6386	4.852	4.6594	4.79924	4.9358
Deoxyguanosine	5.5984	5.7177	5.3794	5.8244	5.8085	5.9696	5.5855	6.1786	5.3853	6.2072	5.4274	6.0458			5,6-Dihydroxyprostaglandin F1a	6.4111	6.5184	6.4359	6.5261	6.2735	6.5849	6.6021	6.5013	6.5558	6.4496	6.5315	6.5487
Nicotinamide adenine dinucleotide (NAD)	5.0488	5.9895	5.1255	5.2817	4.1148	4.551	4.1686	5.5534	4.3191	4.7761	5.9125	4.173			5-hydroxypropafenone	5.0691	3.8545	4.9269	4.7639	5.8298	4.2197	4.4602	3.8629	3.8854	4.787	4.2623	4.316
(-)-trans-3,4-Dihydro-4,8-dihydroxy-3-methyl-1H-2-benzopyran-1-one	5.7899	5.7085	5.6657	5.8805	5.7211	5.9117	6.0061	5.607	5.6368	5.6803	5.7235	5.8083			13,14-Dihydro PGF-1a	5.8605	5.9651	5.891	5.7956	5.6376	5.9881	5.907	5.7833	5.8856	5.7009	5.86006	6.0235
Riesling acetal	5.8868	5.8049	5.834	6.3031	5.8867	5.9291	5.9035	5.7365	5.8511	5.9688	6.0046	5.9296			Atemoyacin B	6.4719	6.5527	6.5653	6.5777	6.4013	6.5477	6.4917	6.5435	6.6761	6.5412	6.55178	6.5064
C16 Sphinganine	6.8789	7.0982	6.6899	6.7628	7.0917	7.0506	6.8419	7.2019	7.1626	7.2412	6.7319	6.7409			(9Z,11R,12S,13S,15Z)-12,13-Epoxy-11-hydroxy-9,15-octadecadienoic acid	6.0494	6.0434	6.1539	6.1183	5.9502	6.132	6.0249	6.085	6.3011	6.066	6.11634	6.1047
7-Methylguanine	4.7206	4.6314	5.2803	4.475	4.8039	4.6814	4.7239	4.6743	4.4003	4.946	4.6027	4.8543			(9S,10S)-9,10-dihydroxyoctadecanoate	6.8694	7.0534	6.6502	6.8077	6.9064	7.2987	6.916	6.706	7.0255	7.1299	7.0352	7.3986
Lysyl-Hydroxyproline	6.351	5.9769	6.8744	6.4405	6.3574	6.3541	6.4584	6.0431	6.7282	6.193	6.199	6.3009			9(S)-HODE	6.0025	5.9534	5.9447	5.8531	6.0563	6.1197	6.1016	6.0044	6.1715	6.1099	6.1426	6.3256
Dihydrosuberenol	3.7845	3.5688	3.0931	3.9973	2.9949	4.255	4.1652	3.7921	4.0638	3.4268	3.8383	3.1249			1-Acetoxy-2-hydroxy-16-heptadecyn-4-one	5.6405	5.2484	5.3611	5.4594	5.6378	5.4064	5.3163	5.1983	5.4292	5.7307	5.4495	5.573
12-hydroxy-3Z,6Z-dodecadienoic acid	6.3497	6.2732	6.4451	6.5482	6.5234	6.4165	6.4912	6.3479	6.3246	6.546	6.0781	6.541			DG(14:1(9Z)/18:3(9Z,12Z,15Z)/0:0)	6.4931	6.3591	6.5743	6.4476	6.4115	6.4515	6.6108	6.5316	6.678	6.5566	6.5846	6.546
Descladinose roxithromycin	6.9223	7.0836	6.618	6.4849	4.0195	7.2798	4.0537	5.0008	7.6993	5.2176	7.2602	7.0816			1-(9Z-hexadecenoyl)-glycero-3-phosphate	6.9454	5.1594	5.1867	4.9456	5.2419	4.9674	5.2248	4.4286	5.1839	4.5658	4.84092	4.8015
3,6-Epoxy-5,5',6,6'-tetrahydro-b,b-carotene-3',5,5',6'-tetrol	6.2503	7.1462	4.6214	6.2917	4.2284	7.2362	4.2626	4.2484	7.1078	4.2747	6.9547	6.7937			CE(DiMe(11,3))	5.3914	5.096	5.7858	3.2023	5.9624	5.4501	6.4368	6.0738	6.6317	5.6373	6.28656	6.6532
N-Acetylmannosamine	5.5685	5.5471	5.6184	5.6254	5.6421	5.5986	5.6779	5.5852	5.5804	5.6949	5.4833	5.6765			Cohibin A	5.1041	5.211	5.3973	5.0909	4.3381	5.8654	6.3689	5.5598	6.0533	5.7217	5.91426	5.8676
Dehydrovomifoliol	5.8962	5.9011	5.8826	5.9966	5.9601	5.9167	6.0284	5.9217	5.776	6.1108	5.96	5.8913			9-Oxohexadecanoic acid	6.3882	5.9147	6.1853	5.8755	5.9837	5.9477	6.4942	6.1006	6.5159	6.5193	6.43918	6.5659
3,4,5-trihydroxy-6-(3-phenyloxirane-2-carbonyloxy)oxane-2-carboxylic acid	5.0004	5.1719	4.3246	4.6635	4.2608	4.4552	4.4442	4.7189	4.2817	4.2959	4.8535	4.7957			Stenocereol	5.9135	5.7625	5.892	5.9472	5.5763	5.8372	6.0272	6.0968	6.0402	6.0531	6.03502	5.9578
4-Nitrophenol	5.8285	5.7791	5.793	5.7189	5.8285	5.7505	5.739	5.8152	5.7507	5.7489	5.8306	5.7522			7a-Hydroxy-5b-cholestan-3-one	5.9629	5.8903	6.0191	6.0122	5.684	5.865	6.0952	6.1233	6.0762	6.1131	6.08666	6.0255
PG(a-13:0/i-20:0)	4.0541	4.715	4.9544	4.7326	3.9941	4.5626	4.8634	4.9885	3.4829	4.9338	4.6722	4.8006			Asitrilobin D	5.9089	5.8853	5.9494	5.8696	6.0578	6.1939	6.2462	6.1432	6.027	5.9885	6.0794	5.9921
Cholesterol glucuronide	4.8338	5.4503	3.9151	3.9698	3.9536	3.9725	3.9878	3.9735	5.6005	3.9999	4.9136	4.5885			4-Hydroxy-16,18-tritriacontanedione	5.6558	5.7875	5.8538	5.722	5.2745	6.0144	6.3219	5.9633	6.2573	6.0164	6.14968	6.1895
Ganoderenic acid D	4.9384	5.2428	4.2429	5.4941	4.4216	5.5076	5.6062	4.3013	5.4411	5.5197	5.3686	4.4412			Cis-Uvariamicin IV	6.0025	5.7846	5.7533	6.1784	5.8216	5.9823	6.0808	6.2052	6.3287	6.1451	6.17682	6.1243
3,4,5-trihydroxy-6-[(4-hydroxy-3-methylbut-2-enoyl)oxy]oxane-2-carboxylic acid	4.5035	3.1872	5.5011	5.3294	5.0563	5.0311	3.5057	5.7091	3.5945	4.9747	5.2947	4.2316			DG(15:0/18:0/0:0)	6.868	6.9614	7.0254	7.0027	6.8618	7.0913	7.2908	7.1443	7.3055	7.1611	7.22034	7.2
Cibaric acid	7.0943	7.0729	7.029	7.1334	7.1077	7.0539	7.15	7.086	7.0179	7.1166	7.0596	7.1249			CE(16:1(9Z))	3.1171	3.1176	4.0709	3.1303	4.9473	3.1326	4.4185	4.5836	5.2229	4.5143	4.84774	5.4994
DG(20:1(11Z)/18:4(6Z,9Z,12Z,15Z)/0:0)	7.5325	7.5325	7.465	7.4819	7.5095	7.3734	7.449	7.5023	7.4418	7.4813	7.554	7.3795			Mosin C	6.0356	5.8917	5.1045	5.4493	6.3929	5.751	5.7225	6.2154	5.8828	5.8964	5.9847	6.2064
Mubenin B	6.9188	7.4027	6.7011	6.6586	6.0966	7.4623	6.1308	6.1165	7.518	6.1429	7.1202	7.3471			5,7-Megastigmadien-9-ol glucoside	6.0143	6.2109	6.1109	6.5637	6.3008	6.0733	5.9977	6.2909	6.0012	6.6932	6.25578	6.2959
5,6-epoxy,18R-HEPE	4.2461	5.6129	3.6316	3.6864	3.6701	5.5629	3.7043	3.69	5.9811	3.7164	5.9472	4.8715			1-(11Z-eicosenoyl)-glycero-3-phosphate	5.1779	4.845	5.0716	4.9778	5.0542	5.4911	5.4484	5.4093	5.3872	5.4456	5.44252	5.5221
5-hydroxy-3-[(1E)-3-hydroxybut-1-en-1-yl]-1H-isochromen-1-one	5.1094	4.955	4.9968	5.1823	5.0135	5.4273	5.2466	4.9939	4.6808	4.933	5.3105	5.2156			PE(16:0/0:0)	5.3722	5.1932	5.2666	5.2411	5.4501	5.456	5.3143	5.3281	5.5001	5.7015	5.4791	5.5515
3-[3,4-dihydroxy-2-(8-hydroxy-3,7-dimethylocta-2,6-dien-1-yl)phenyl]propanoic acid	5.4585	5.4245	5.4717	5.5255	5.5423	5.4481	5.47	5.5036	5.4479	5.5714	5.3766	5.5971			PE(15:0/0:0)	5.3482	5.2412	5.2982	5.2711	5.4723	5.3801	5.2992	5.4872	5.4611	5.6151	5.46318	5.4533
3beta,7alpha-Dihydroxy-5-cholestenoate	5.1431	5.1514	4.8555	5.9114	4.7675	4.8097	5.1667	4.9415	4.8819	5.1195	5.159	4.9126			17-phenyl-18,19,20-trinor-prostaglandin E2	6.2836	6.1708	6.204	6.1134	6.3883	6.1059	6.0857	6.0768	6.1252	6.1181	6.12	6.1942
Saringosterol 3-glucoside	5.6011	6.1691	4.9302	6.1081	3.2661	5.1393	6.0623	6.461	6.2995	3.3124	5.8413	4.8668			Squamosinin A	5.4064	4.4979	4.7688	5.4769	5.4789	4.9823	5.5331	5.2561	5.1874	5.3485	5.36746	5.5122
(3'x,5'a,9'x,10'b)-O-(3-Hydroxy-6-oxo-7-drimen-11-yl)umbelliferone	5.956	5.9221	5.4469	5.9513	5.5955	5.7567	5.8435	5.7813	5.6067	5.6936	6.0906	5.8857			Squamone	6.124	5.5567	5.822	6.1207	6.2235	5.7603	6.1764	6.0439	5.9841	6.0911	6.1023	6.216
Uric acid	6.2402	6.2858	5.8755	5.1922	5.7399	5.6472	5.3503	6.2383	5.3517	5.9476	6.3875	5.0206			2-Dodecylbenzenesulfonic acid	6.9626	6.8483	6.8761	6.7777	7.0854	6.7838	6.7903	6.8008	6.8097	6.8041	6.81394	6.8648
(2RS,5RS)-(E)-2-(2-Phenylethenyl)-1,3-dioxan-5-ol	2.9627	2.998	2.0858	3.273	3.3025	3.4301	3.6309	3.4405	2.1003	2.9734	2.994	2.1213			Tiglylcarnitine	5.1887	5.0169	5.2123	5.0244	5.1963	5.0425	5.1952	5.1531	5.1621	5.1684	5.18806	5.2615
7(14)-Bisabolene-2,3,10,11-tetrol	5.9069	5.8045	5.9103	5.8902	5.8975	5.7891	5.857	5.9511	5.8429	5.7992	5.7603	5.9024			PG(16:0/0:0)[U]	6.0156	5.7449	5.9887	5.7417	5.987	5.9149	6.0758	6.2545	6.2519	6.2136	6.21412	6.2748
Cyclic GMP-AMP	5.7795	6.0091	3.8621	5.2666	3.9006	4.9914	4.0607	6.4233	5.3676	4.8421	6.5731	3.9587			2,4-DINITROPHENOL	5.8122	5.7348	5.7805	5.6968	5.9866	5.6875	5.6522	5.726	5.6767	5.7138	5.7021	5.7418
5-Hydroxyindoleacetic acid	6.488	6.3647	6.6785	6.6541	6.7563	6.4332	6.6612	6.4546	6.5517	6.4975	6.3356	6.6774			13,14-Dihydro-15-keto-PGE2	5.8341	6.0001	5.8806	6.4863	6.0566	5.6257	5.7565	6.1464	5.8993	6.4558	6.0665	6.0745
1-heptadecanoyl-glycero-3-phosphate	5.4538	5.4827	4.5484	5.062	5.0536	5.4683	5.3755	5.1646	5.2326	5.4912	5.1613	5.0299			FAHFA(18:0/9-O-18:0)	6.1981	6.0253	6.0585	6.3295	6.1467	6.0781	6.2421	6.2906	6.2918	6.3171	6.27506	6.2337
8-Oxohexadecanoic acid	4.4707	3.1152	3.0653	4.2916	3.0591	6.0954	5.5317	3.1139	5.6972	5.2599	3.097	3.1011			DG(15:0/20:0/0:0)	5.8841	5.9713	5.9627	5.9845	5.5768	6.512	6.4698	6.2178	6.3146	6.1764	6.35098	6.5763
3'-Formyl-2',4',6'-trihydroxy-5'-methyldihydrochalcone	5.2441	5.1305	5.0444	5.2344	5.0185	5.0989	5.3039	4.9713	5.1079	5.2111	5.1684	5.1451			1-heptadecanoyl-glycero-3-phosphate	5.4094	5.1619	5.47	5.2832	5.3351	5.2478	5.5598	5.6712	5.6681	5.6691	5.62674	5.5655
Histidinyl-Phenylalanine	5.4579	5.43	5.255	5.1758	5.2849	5.3414	5.2705	5.4673	5.2363	5.3953	5.4275	5.2799			PG(a-13:0/i-20:0)	3.8703	3.9698	3.5878	3.9044	3.1336	4.7811	4.1921	3.6507	4.317	4.2778	4.16266	4.3757
(6beta,7alpha,12beta,13beta)-7-Hydroxy-11,16-dioxo-8,14-apianadien-22,6-olide	4.5054	4.7017	4.4108	4.6663	4.4815	4.9842	4.6927	4.366	4.6343	4.7044	4.7733	4.8191			Cyclostenol	6.3112	6.2155	6.4442	6.4149	6.1481	6.2241	6.4881	6.5148	6.4992	6.4965	6.48386	6.4207
DG(20:1n9/0:0/18:2n6)	7.3089	7.7003	7.7662	7.2038	7.8173	7.5053	7.4026	7.5104	7.5344	7.5154	7.7556	7.8637			21-hydroxy-heneicosanoic acid	5.7845	5.5636	5.5322	5.5619	5.7367	5.4434	5.5249	5.6913	5.6239	5.7221	5.6214	5.5448
DG(14:1n5/0:0/18:3n3)	5.301	5.5575	4.4397	5.1576	4.4335	5.4197	5.2164	5.2028	5.5022	5.3291	5.1281	4.4756			8-Oxohexadecanoic acid	4.4644	5.0253	5.7155	4.6183	5.4231	5.3553	6.5746	6.0142	6.0346	5.9549	6.1802	6.3227
9-Oxohexadecanoic acid	5.7588	4.5256	5.5592	5.5616	3.8676	6.313	5.8508	4.8129	5.9884	5.9134	4.6341	5.3392			Toxin T2 tetrol	5.3172	5.2865	5.2237	5.2666	4.5416	5.1565	3.5489	4.5177	4.0637	4.4892	4.0407	3.584
(Indol-3-yl)glycolaldehyde	5.6269	5.6487	5.4538	5.7107	5.6365	5.5828	5.6467	5.6893	5.5522	5.5265	5.6336	5.7115			Homodolicholide	5.0012	5.0051	5.1828	5.3141	4.56	5.2566	5.6384	5.6221	5.6749	5.6198	5.61254	5.5075
6-dehydrotestosterone	5.1359	5.2056	4.8561	5.1654	4.798	4.84	5.0653	5.081	4.7474	5.1269	5.0442	5.1453			Pyrophaeophorbide a	4.6082	4.2133	4.0519	4.1082	5.0169	4.1752	4.1778	4.8481	4.1887	4.7825	4.41606	4.0832
Hoslundal	4.5077	4.468	4.5405	4.8077	5.0101	4.6447	5.1359	4.6269	5.2736	4.004	4.5442	4.8321			25-Hydroxyvitamin D3-26,23-lactol	5.5304	4.7715	5.6425	5.4891	5.1695	5.5902	6.027	5.4675	5.6993	5.8341	5.78552	5.8997
Methyl 3-(4-methoxyphenyl)-2-oxopropanoate	5.4901	5.3929	5.5465	5.3725	5.541	5.4311	5.4585	5.4874	5.6636	5.3079	5.4634	5.5113			2-Hydroxylinolenic acid	5.5735	5.4373	5.622	5.5085	5.1877	5.3422	5.9365	5.8171	5.9665	5.7527	5.8372	5.7132
Guanosine diphosphate adenosine	5.6697	5.5161	3.4991	5.2614	3.4928	5.2382	4.4744	5.7072	5.2391	5.3145	5.5252	3.5349			DG(14:0/18:3(9Z,12Z,15Z)/0:0)	6.5606	6.4286	6.6047	6.4936	6.4083	6.4473	6.6901	6.5675	6.731	6.6251	6.64362	6.6044
AH 6809	5.7028	5.6902	5.5571	5.7551	5.163	5.7766	5.6674	5.5831	5.3447	5.7258	5.7881	5.7806			Gibberellin A74	5.5811	5.554	5.3673	5.4705	5.2245	5.5188	5.5802	5.3685	5.5028	5.3887	5.48406	5.5801
Gentiobiosyl 2-methyl-6-oxo-2E,4E-heptadienoate	0.4196	4.8908	3.4079	4.5473	4.1132	4.8093	5.1255	3.5824	5.0269	5.2433	0.4027	4.978			Tricyclohumuladiol	6.6444	6.0349	6.1565	6.1755	6.3638	6.1486	6.1168	6.0743	6.123	6.1359	6.0919	6.0095
Cyclic AMP	5.0306	5.2496	3.7276	4.8401	3.7918	5.054	4.6468	5.135	4.8882	4.639	5.2855	3.8242			Muricin A	6.3838	6.3822	6.4488	6.4807	6.2883	6.5303	6.4121	6.4801	6.6117	6.4377	6.4691	6.4039
Rigin	2.5738	2.9557	3.4962	3.3657	2.549	4.4497	3.1166	3.5032	4.3543	3.2146	2.5961	3.3883			3b-Hydroxy-6b-methoxy-7(11)-eremophilen-12,8a-olide	5.4358	5.5253	5.4592	5.5325	5.2881	5.3839	5.0238	5.4189	5.1481	5.2333	5.19678	5.1598
(9Z,11R,12S,13S,15Z)-12,13-Epoxy-11-hydroxy-9,15-octadecadienoic acid	5.9658	5.9438	4.9595	5.6112	5.5491	5.8284	5.6808	5.7066	5.8511	5.5796	5.8501	5.5273			1,11-Undecanedicarboxylic acid	6.7839	6.9888	6.9526	6.3905	6.4411	6.7909	6.0091	6.1121	6.233	6.8271	6.34394	6.5384
Physapubenolide	6.5919	6.7142	6.4094	6.6598	6.4258	6.7676	6.7957	6.4952	6.6656	6.7175	6.6977	6.3789			Floionolic acid	6.2838	6.284	6.0539	6.0413	6.0976	6.4233	6.3328	6.0345	6.1715	6.1388	6.24032	6.524
Fumonisin B1	5.167	5.6825	6.1172	5.9311	6.1281	5.8501	6.0674	5.5694	6.0341	6.4044	5.1894	6.0859			3-alpha-Androstanediol glucuronide	5.9031	6.0551	6.0271	6.0494	5.7831	6.0834	6.0684	6.0912	6.084	5.9934	6.06098	6.0679
5'-Deoxy-5'-(methylthio)adenosine	4.049	4.7476	4.1681	4.241	4.0113	4.394	4.1009	4.5482	4.1603	4.5827	4.2308	4.2734			Prostaglandin E1	6.5803	6.2258	6.0832	6.0983	6.1536	6.2782	6.108	5.9647	6.1329	6.2198	6.16848	6.417
3-[(1E)-3-hydroxybut-1-en-1-yl]-1H-isochromen-1-one	6.1359	6.0801	5.8567	6.1772	5.7583	5.9319	6.0271	5.8649	5.7677	5.8205	6.2177	6.0449			Lysyl-Hydroxyproline	5.933	6.0435	5.8945	6.107	5.7306	6.2638	5.9765	5.9158	6.1098	5.8032	5.9492	5.9407
1,2,3-Trihydroxybenzene	6.4346	6.4494	6.4821	6.4088	6.4066	6.4169	6.4291	6.4795	6.392	6.4405	6.4841	6.4117			Ginsenoyne C	5.4659	5.5314	5.4592	5.5006	5.3595	5.5338	5.4778	5.5027	5.4925	5.5467	5.4893	5.4268
Xanthurenic acid	5.3781	5.2425	5.4747	5.4727	5.5705	5.2571	5.3873	5.3111	5.4228	5.3269	5.2221	5.5814			Monic acid	6.2693	5.9236	5.7292	5.8704	5.8331	5.9875	5.7782	6.0734	5.913	5.8747	5.90928	5.9071
Cis-3-Hexenyl lactate	5.8951	5.7955	5.6793	5.9207	5.7571	5.9275	5.8635	5.7501	5.605	5.9357	5.8738	5.8244			7(14)-Bisabolene-2,3,10,11-tetrol	5.6282	5.6663	5.5165	5.8094	5.4335	5.6664	5.6692	5.6288	5.6146	5.583	5.62004	5.6046
Asitrilobin D	6.1401	5.8818	5.8527	5.7621	5.9249	6.3197	6.2305	5.9917	6.4198	5.6513	5.5591	6.3615			11-Hydroxy-9-tridecenoic acid	6.5495	6.6018	6.5652	6.5845	6.3949	6.6863	6.7422	6.577	6.7718	6.4901	6.6446	6.6419
DIMBOA-Glc	4.321	3.5148	5.429	5.4571	5.1722	4.955	3.5846	5.841	3.4848	5.0132	5.3636	4.5998			(3'x,5'a,9'x,10'b)-O-(3-Hydroxy-6-oxo-7-drimen-11-yl)umbelliferone	6.0519	6.0656	6.2118	6.1124	5.9313	5.1499	5.6618	5.9401	6.0927	6.0671	5.95752	6.0259
Hydroxyprolyl-Proline	6.4823	6.5332	6.6296	6.5138	6.5793	6.4642	6.5633	6.4822	6.5426	6.6172	6.4746	6.589			PE(18:2/0:0)	5.8855	5.7148	5.6605	5.6894	6.0128	5.9358	5.8455	5.845	5.9202	6.0481	5.92702	5.9763
(+/-)-Enterolactone	6.646	6.9793	6.2429	6.9522	6.4086	7.0228	6.2717	6.6211	6.8682	6.1926	6.9881	6.941			(x)-2-Heptanol glucoside	5.7253	5.6867	5.7308	5.7064	5.5868	5.6054	5.5744	5.6515	5.7861	5.7354	5.70072	5.7562
Hypoxanthine	6.8623	6.7852	6.9269	7.134	6.8929	7.2038	7.2147	6.843	7.1749	7.1941	6.5437	7.0759			Squamocin B	5.8912	5.9486	5.9675	5.9805	5.8337	6.0396	5.9585	6.0033	6.1537	6.0007	6.02786	6.0231
5'-Carboxy-gamma-chromanol	6.2957	6.2535	6.092	6.1928	6.2838	6.3203	6.264	6.1343	5.7795	6.4503	6.2771	6.341			Cholic acid	5.7219	5.6111	5.5531	4.6718	5.3066	5.6029	4.8932	4.7417	5.1588	5.0055	5.16658	6.0337
10,11-dihydro-20-trihydroxy-leukotriene B4	5.7109	5.6856	5.6122	5.7382	5.6671	5.6945	5.698	5.6944	5.6726	5.7124	5.66	5.6322			19-Norandrosterone	3.9637	3.9016	4.1114	4.1536	4.2059	3.6017	4.3238	3.8125	4.3092	3.8167	4.05746	4.0251
Diadenosine diphosphate	5.6236	5.7267	3.5052	5.1974	4.3097	5.1657	4.091	6.0541	4.8996	4.7372	6.3127	4.3556			Prostaglandin F1a	5.7322	5.6269	5.4648	5.4542	5.4075	5.6786	5.5965	5.5128	5.5641	5.5959	5.57612	5.6113
DTMP	6.5517	6.5114	5.9705	7.0305	6.5933	6.8012	6.4977	7.136	6.3481	6.8975	6.524	6.4027			13,14-dihydro-19(R)-hydroxyPGE1	6.2753	6.3847	6.3341	6.3847	6.1386	6.3832	6.3939	6.3521	6.4512	6.3056	6.3737	6.3657
Osmundalin	4.4647	4.577	4.5156	4.5526	4.4001	4.7753	4.517	4.2592	4.8345	4.6041	4.4167	4.8487			10,11-dihydro-20-trihydroxy-leukotriene B4	5.5713	5.5602	5.4904	5.5891	5.3357	5.6603	5.614	5.5787	5.6012	5.5272	5.579	5.5739
19-Hydroxydeacetylnomilinic acid 17-beta-D-glucopyranoside	5.965	6.0216	5.4089	6.1345	5.7962	6.0645	5.9959	5.9964	5.6684	5.9906	6.0369	5.92			P-Salicylic acid	6.0923	6.1563	5.9355	6.0194	5.9039	5.9591	6.1993	5.9423	6.0215	5.9386	6.03464	6.0715
3,4,5-trihydroxy-6-[(1-oxo-3-phenylpropan-2-yl)oxy]oxane-2-carboxylic acid	3.9314	4.1972	6.2009	3.7731	1.1388	3.6906	4.2035	3.9945	3.7392	4.2455	3.9371	3.9672			3,4,5-trihydroxy-6-{[14-hydroxy-3-methoxy-4-(3-methylbut-2-en-1-yl)-8,17-dioxatetracyclo[8.7.0.0?,?.0??,??]heptadeca-1(10),2(7),3,5,11(16),12,14-heptaen-5-yl]oxy}oxane-2-carboxylic acid	6.1419	6.213	6.2455	6.292	6.0515	6.3052	6.2188	6.2093	6.2049	6.2721	6.20872	6.1385
Geranylcitronellol	6.3046	6.3729	6.3158	6.2924	6.3512	6.3265	6.3262	6.3586	6.2563	6.3261	6.385	6.3487			(S)-9-Hydroxy-10-undecenoic acid	6.0403	6.1251	6.0173	6.0713	5.957	6.1842	6.2204	6.0668	6.1679	6.0922	6.14456	6.1755
DG(14:1(9Z)/18:4(6Z,9Z,12Z,15Z)/0:0)	5.7612	5.9629	5.7853	5.7592	5.8864	5.5029	5.7267	5.8642	5.7091	5.8404	5.9574	5.6928			3b,8b-Dihydroxy-6b-(3-chloro-2-hydroxy-2-methylbutanoyloxy)-7(11)-eremophilen-12,8-olide	6.3651	6.3197	6.4699	6.4012	6.2395	5.6779	6.0327	6.324	6.3948	6.3988	6.29462	6.3228
Procurcumadiol	5.0575	5.0284	5.1226	5.1217	5.0398	5.0527	5.143	4.9576	5.2735	5.0673	4.7053	5.4608			3,4,5-trihydroxy-6-(3-phenyloxirane-2-carbonyloxy)oxane-2-carboxylic acid	5.6088	5.3724	5.6466	5.256	5.6038	5.0213	5.2241	5.3917	5.115	5.4083	5.31992	5.4605
Iridodial	6.2989	6.2825	6.339	6.3943	6.3829	6.2952	6.3879	6.3042	6.3003	6.4133	6.2454	6.399			Taraxacolide 1-O-b-D-glucopyranoside	4.3302	4.6902	4.7777	4.7734	4.6044	3.9866	3.9881	5.1717	4.7958	4.4977	4.50482	4.0708
Myo-Inositol	3.478	3.4766	5.5356	4.0011	3.5339	4.0628	4.1875	3.4731	4.3905	4.2103	3.4764	3.7439			2-[(2-hydroxyphenyl)methyl]heptanal	7.9113	7.9695	7.9558	7.987	7.7766	7.9502	7.9187	7.9717	7.9546	7.938	7.93492	7.8916
Uridine monophosphate (UMP)	5.8642	5.8336	5.3819	5.9234	5.9501	6.0127	5.7217	5.9785	5.9832	6.299	5.7522	5.4785			Cynaroside A	6.4292	6.4821	6.5411	6.5591	6.3069	5.9551	6.2144	6.5005	6.534	6.483	6.41436	6.3399
Cytidine monophosphate N-acetylneuraminic acid	6.1714	5.945	4.1188	5.6453	5.7368	5.9723	5.2323	6.4336	5.4772	6.1538	6.0659	4.8785			Procurcumadiol	4.8597	4.7809	4.6926	4.6601	4.3483	4.9767	4.9735	4.6665	4.7525	4.7069	4.76902	4.7457
1-Palmitoyl-2-linoleoyl PE	6.9331	6.9856	7.0988	7.0863	7.076	7.0899	7.0477	7.1702	6.5162	7.0661	6.8553	7.4107			3,4,5-trihydroxy-6-{[5-(4-methoxyphenyl)-2-methyl-3-oxopent-4-en-2-yl]oxy}oxane-2-carboxylic acid	5.7693	5.5488	5.809	5.6861	5.74	5.5084	5.8077	5.9486	5.8415	5.7821	5.83494	5.7948
N-ACETYLPROLINE	6.3347	6.3253	6.5331	6.3223	6.5361	6.2909	6.3891	6.2471	6.4196	6.4822	6.2312	6.4747			Mammeigin	6.2849	6.3414	6.3406	6.3966	6.0995	6.4018	6.3791	6.3552	6.3474	6.4021	6.35808	6.3066
(E)-Suberenol	6.1894	6.2095	6.327	6.2608	6.2294	6.3253	6.2178	6.0404	6.4601	6.3714	6.131	6.4329			5,7-Dihydroxyisoflavone	5.0077	5.0896	5.0972	5.2138	4.8637	5.1414	4.9973	5.3164	5.1288	5.0832	5.10384	4.9935
Cytosine	5.8302	5.9786	5.6446	5.8174	5.9318	5.8345	5.5003	6.1949	5.5323	6.2196	5.8911	5.9022			(R)-Pelletierine	2.9778	2.9783	2.9842	2.9909	3.3513	3.2091	2.9804	2.9867	3.0007	3.0073	2.99812	3.0155
(3b,6b,8b,12a)-8,12-Epoxy-7(11)-eremophilene-6-angeloyloxy-8,12-dimethoxy-3-ol	7.0247	6.9665	6.8847	7.0406	7.005	6.9249	7.0753	6.9495	6.8339	6.9506	6.9616	7.0138			8-Deoxy-11,13-dihydroxygrosheimin	4.2261	4.3987	4.4553	4.4828	4.2109	4.5603	4.6659	4.4691	4.6277	4.1802	4.49074	4.5108
DG(20:1(11Z)/15:0/0:0)	6.7977	6.7806	6.5696	6.6608	6.9268	6.5289	6.7985	6.6848	6.2751	6.897	6.6659	6.7836			Aesculin	5.2255	5.0578	5.014	4.7136	5.0948	4.3713	4.5791	4.8077	4.8615	4.9088	4.83822	5.034
Pectenolone	3.6911	5.8116	3.6277	4.3091	3.6662	6.0371	3.7004	3.6861	5.5345	3.7125	5.2246	4.4762			3,4,5-trihydroxy-6-{4-[3-(5-methoxy-2,2-dimethyl-2H-chromen-6-yl)propanoyl]phenoxy}oxane-2-carboxylic acid	5.6572	5.7483	5.6526	5.8598	5.3042	5.5383	5.4508	5.811	5.7893	5.6786	5.65128	5.5267
Pyrrolidine	5.6151	5.658	5.9582	5.6904	5.67	5.7226	5.7726	5.5885	5.7259	5.8269	5.524	5.7784			Indolelactic acid	4.259	4.9047	4.7173	4.4367	5.1725	4.5621	4.3438	4.3253	4.0978	4.7055	4.3975	4.5151
Cohibin A	5.6942	5.5489	6.0466	5.5667	5.4224	6.4481	5.9741	5.8467	6.5233	5.7946	4.7014	6.3093			Dehydrocyanaropicrin	4.5596	4.6258	4.5931	4.677	3.7684	4.6911	4.6301	4.7036	4.5865	4.5291	4.60136	4.5575
Lansioside B	5.1412	5.8681	2.7206	4.6212	2.759	5.6128	2.7932	2.7789	6.413	2.8053	5.673	5.1107			4-hydroxy-2-methoxy-3-(3-methylbut-2-en-1-yl)benzoic acid	0.0001	0.0001	0.0001	0.0001	0.0001	3.179	0.0001	2.8295	0.0001	1.6271	1.47716	2.929
2,5-Dimethylbenzaldehyde	5.5441	5.5132	5.5345	5.4472	5.5309	5.5349	5.4929	5.5544	5.4545	5.5499	5.5263	5.4992			(1E,4Z,6a,8b,10a)-8-Angeloyloxy-10,15-dihydroxy-3-oxo-1,4,11(13)-germacratrien-12,6-olide	2.6265	2.627	2.633	2.6396	2.6348	3.4312	2.6292	2.6354	2.6495	2.656	2.76904	3.2751
4-Hydroxyproline galactoside	5.7314	5.6034	5.838	5.7713	5.6449	5.9184	5.8918	5.8392	5.804	5.9291	5.5311	5.6163			(-)-Wikstromol	3.7915	4.2059	3.7836	3.95	3.3483	3.9149	4.1156	3.6921	3.9254	3.9802	3.92264	3.8999
Guanidylic acid (guanosine monophosphate)	5.7758	5.9295	5.2743	6.1736	6.0133	5.9884	5.8051	5.7951	6.1198	6.1246	5.6612	5.4349			5-(2-Methylpropyl)tetrahydro-2-oxo-3-furancarboxylic acid	5.1346	5.1535	5.0672	5.1804	5.0115	5.1527	5.1567	5.111	5.1185	5.1132	5.12026	5.1019
Isobutyryl carnitine	5.511	5.9195	5.2287	5.5192	5.6221	5.5271	5.6314	5.641	5.2968	5.7399	5.5725	5.5834			Lamivudine-triphosphate	5.7932	5.7612	5.8511	5.7342	5.2563	5.589	5.6771	5.7348	5.7439	5.8385	5.74484	5.7299
5,6-Dihydroxy-3-methyl-2-oxo-1,2,5,6-tetrahydroquinoline	5.9817	5.8725	5.8537	5.9636	5.9409	5.8948	5.922	5.9779	5.7945	5.9255	5.917	5.9307			(E)-Suberenol	6.2845	6.4313	6.3508	6.5151	6.2221	6.5755	6.5113	6.5011	6.4979	6.4856	6.48984	6.4533
(3beta,17alpha,23S)-17,23-Epoxy-3,29-dihydroxy-27-norlanosta-7,9(11)-diene-15,24-dione	6.1713	6.24	5.8845	6.1916	6.2476	6.2362	6.2476	6.0697	6.0322	6.2253	6.3082	6.1732			Batatasin III	5.1463	5.1829	5.19	5.2499	4.8949	5.2475	5.2182	5.2046	5.1965	5.2422	5.2015	5.146
6-(alpha-D-Glucosaminyl)-1D-myo-inositol	4.0111	4.0975	4.4254	4.1053	4.2847	4.1497	4.4832	4.1239	4.1958	4.3555	3.7491	4.3093			9-Oxo-nonanoic acid	5.0961	5.2382	5.0887	5.1911	4.9029	5.3797	5.3915	5.2115	5.344	5.273	5.32004	5.3802
Uridine 5'-monophosphate	6.3512	6.3262	5.6087	6.0423	6.1059	6.2536	6.0092	6.4596	6.115	6.2554	6.447	5.6053			N-Acetyl-D-phenylalanine	4.3506	4.2484	4.3496	4.4306	4.2849	4.595	4.5723	4.7431	4.2066	4.5992	4.50462	4.4019
DG(15:0/18:1(11Z)/0:0)	6.2246	6.0866	5.907	5.9495	6.1603	6.3827	6.2487	6.0088	6.3815	6.2443	5.7855	6.1748			Austin	5.348	5.7558	5.854	5.8262	4.6735	5.7685	5.8198	5.9424	5.8361	5.9389	5.84284	5.677
8-Deoxy-11,13-dihydroxygrosheimin	4.8513	4.6631	5.0606	4.8676	5.0283	4.6571	5.0021	4.841	4.7317	5.0159	4.6624	4.9842			Crispolide	6.4228	6.4833	6.4722	6.495	6.2993	6.6325	6.4982	6.5379	6.4449	6.5097	6.49256	6.4721
Tricyclohumuladiol	6.1447	6.2714	6.0978	6.1053	6.0834	6.002	5.9714	6.1737	6.2436	6.1578	6.0607	6.0337			7-hydroxy-2-(3-hydroxyphenyl)-4H-chromen-4-one	5.077	5.2917	5.2123	5.4254	4.6758	5.381	5.2053	5.4929	5.2984	5.2452	5.28064	5.1614
Valyl-Isoleucine	5.454	5.4264	5.5397	5.4894	5.5088	5.5043	5.5445	5.4344	5.4177	5.6332	5.4489	5.4868			(1beta,2beta,5beta)-p-Menth-3-ene-1,2,5-triol	4.838	4.9243	4.7451	4.9493	4.5513	4.9822	5.0085	4.8745	4.9411	4.8587	4.91668	4.9006
Chlorogenoquinone	5.9776	6.003	5.7482	5.8571	5.8447	5.8622	5.7954	5.9997	5.8834	5.8138	6.0489	5.8174			(Z)-3-Oxo-2-(2-pentenyl)-1-cyclopenteneacetic acid	5.3385	5.4672	5.2978	5.473	5.0549	5.6062	5.5857	5.45	5.5131	5.4635	5.50786	5.527
DG(14:0/18:3(9Z,12Z,15Z)/0:0)	6.1582	6.3865	5.8228	6.1598	5.8229	6.4716	6.2237	6.1411	6.4952	6.3556	5.9523	5.8246			6-Hydroxysandoricin	5.3342	5.5873	5.3145	5.5482	4.7262	5.6819	5.755	5.505	5.6932	5.3257	5.5665	5.5536
Dopamine glucuronide	5.7308	5.7175	5.6684	5.8465	5.8065	5.7945	5.81	5.6836	5.7272	5.8445	5.5927	5.8507			3,5,7-trihydroxy-2-phenyl-3,4-dihydro-2H-1-benzopyran-4-one	5.3717	5.5369	5.5896	5.6521	5.217	5.687	5.4018	5.7166	5.7926	5.6992	5.63198	5.5497
Arabinosylhypoxanthine	3.985	4.3001	5.1739	4.8828	4.3663	4.9407	4.2209	5.1917	4.3581	5.1436	4.8101	3.5739			6,8-dimethyl-2-phenyl-3,4-dihydro-2H-1-benzopyran-4,5,7-triol	6.2688	6.2857	6.2463	6.2394	6.0074	6.4322	6.2806	6.2832	6.2483	6.2407	6.27434	6.3189
Inosine 5'-monophosphate (IMP)	4.8637	4.9496	4.7529	5.5026	5.7866	5.6818	5.6137	4.8782	5.4704	6.6222	3.7769	4.698			Polyethylene, oxidized	4.3069	4.4039	4.277	4.437	4.1268	4.5949	4.6103	4.5232	4.4662	4.3894	4.49874	4.5046
3b,8b-Dihydroxy-6b-(3-chloro-2-hydroxy-2-methylbutanoyloxy)-7(11)-eremophilen-12,8-olide	6.2551	6.2265	5.8527	6.209	5.9529	6.1393	6.1485	6.1236	5.9509	6.038	6.3335	6.1344			12-Oxo-20-trihydroxy-leukotriene B4	3.2084	3.2182	3.2149	3.2215	3.2167	3.2239	3.2111	3.2173	3.2314	3.2379	3.22878	3.2462
Antibiotic X 14889A	6.3745	6.4863	6.0485	5.7977	5.2277	6.4317	5.2619	5.2476	7.0027	5.274	6.6271	6.5294			Cotinine glucuronide	4.3683	4.6764	4.5002	4.5875	4.3279	4.7943	4.7774	4.6555	4.6675	4.6358	4.68828	4.7052
Ethyl glucuronide	6.3887	6.6161	6.893	6.868	6.707	6.6733	6.4785	6.6538	6.8245	6.7976	6.6738	6.6207			Crocin 3	5.5496	5.741	5.6529	5.7692	5.3602	5.9114	5.9116	5.7591	5.8684	5.7622	5.8291	5.8442
9-Oxo-nonanoic acid	5.8629	5.7455	6.1769	5.9125	6.0632	5.867	5.9428	5.6986	6.0598	6.1876	5.647	5.9841			Acetyl-DL-Leucine	4.5213	4.5626	4.4911	4.5374	4.633	4.6154	4.6317	4.5083	4.5705	4.5994	4.59522	4.6662
Erythrodiol 3-decanoate	6.2338	6.6122	7.1942	6.1655	6.6418	6.4553	6.3352	6.1411	7.0732	6.8058	6.4934	6.6602			Indolylacryloylglycine	5.5895	5.6302	5.6721	5.7205	5.5366	5.618	5.6579	5.7281	5.6405	5.6572	5.677	5.7013
N,N-dimethyl-Safingol	6.1569	5.8072	5.6186	6.0447	5.9192	5.7994	5.7937	5.9619	6.1891	5.7741	5.8725	5.8549			Gentisic acid	5.9464	6.0448	5.7587	5.9942	5.5472	5.842	6.2405	5.862	5.911	5.9081	5.97008	5.9288
CAMP	6.2682	6.3288	5.469	6.1146	6.1695	6.1967	5.9436	6.3452	6.1718	6.1006	6.3957	5.7518			1-(2,4-dihydroxyphenyl)-2-(4-methoxyphenyl)propan-1-one	5.8181	5.8929	5.9413	5.9334	5.7267	5.8034	5.7812	5.9985	5.9437	5.8916	5.89032	5.8366
[7-hydroxy-3-(2-hydroxy-4-methoxyphenyl)-3,4-dihydro-2H-1-benzopyran-4-yl]oxidanesulfonic acid	5.2224	5.1861	4.8277	5.0222	4.9849	4.9761	4.8032	5.2978	4.9469	5.0745	5.3361	4.8648			2beta,9xi-Dihydroxy-8-oxo-1(10),4,11(13)-germacratrien-12,6alpha-olide	6.1688	6.2469	6.2146	6.2253	6.0125	6.0741	6.0979	6.2303	6.1828	6.1873	6.15874	6.0954
PE(14:1(9Z)/14:1(9Z))	6.3501	6.3013	5.7905	6.919	6.039	6.2542	6.1022	6.2968	6.5082	6.1081	6.3832	6.4147			(Z)-6-(2-Methoxyvinyl)-7-methyl-2H-1-benzopyran-2-one	6.521	6.588	6.5646	6.533	6.3703	6.3955	6.4299	6.5553	6.5163	6.4982	6.4839	6.4198
Adenosine 2',3'-cyclic phosphate	5.5273	5.5849	3.8019	4.376	4.0605	4.6326	3.8746	6.0083	4.5514	3.8867	6.2796	3.8985			Taraxacoside	5.2395	5.3229	5.2232	5.4844	4.9512	5.5464	5.433	5.3248	5.3371	5.2583	5.32224	5.258
{3-[3-(3,4-dihydroxyphenyl)-3-oxoprop-1-en-1-yl]-6-hydroxy-2-methoxyphenyl}oxidanesulfonic acid	3.6294	4.2671	5.2595	5.3996	5.8254	5.0608	5.4083	3.7315	5.4196	5.3183	3.4354	5.6452			Ethyl (S)-3-hydroxybutyrate glucoside	2.1137	2.2369	1.6635	2.0857	2.102	2.0914	2.4591	2.2465	2.4116	2.3412	2.3826	2.4546
(2-Isopropyl-1-benzofuran-3-yl)(4-hydroxyphenyl)methanone	5.7754	5.6016	6.3517	5.7591	6.2664	5.7255	5.9014	5.6367	6.2564	6.1038	5.4452	6.312			Diphenol glucuronide	3.4916	3.9166	3.7255	4.0015	3.4463	4.1741	4.0375	3.9	3.9311	3.8757	3.88256	3.6685
Desglucocoroloside	6.8457	6.3297	5.9686	6.1318	5.9752	6.689	6.4835	6.1776	5.7943	6.5351	6.6001	6.5256			2-(4-hydroxyphenyl)-7,8-dimethoxy-3,4-dihydro-2H-1-benzopyran-4-ol	5.3665	5.4171	5.3418	5.3831	5.1163	5.5033	5.4264	5.4806	5.4105	5.3581	5.41846	5.4167
Hovenine A	5.2255	4.6576	6.2329	5.0657	4.7268	5.2435	5.6399	4.8676	6.265	4.9514	4.9744	4.7485			3-Methylglutaric acid	6.2622	6.2735	6.2131	6.4008	6.11	6.327	6.3791	6.3974	6.3228	6.2741	6.32502	6.2517
5,8-Epoxy-5,8-dihydro-10'-apo-b,y-carotene-3,10'-diol	6.0083	6.0734	6.237	6.102	6.2358	5.9551	6.0904	6.1018	6.0789	6.0231	5.9767	6.2846			Glutamylphenylalanine	4.8392	4.9386	4.7561	4.9968	4.816	5.0862	5.3398	4.9144	5.0028	5.1374	5.09056	5.0584
17-phenyl-18,19,20-trinor-prostaglandin E2	6.4874	6.4581	6.0697	6.2113	6.3258	6.4664	6.1323	6.46	6.2297	6.3912	6.5175	6.2095			3'-Amino-3'-deoxythimidine glucuronide	4.6486	4.89	4.6247	4.8072	3.7117	5.0351	4.9939	4.7829	4.9256	4.8495	4.8945	4.9206
ETHOXYQUIN	5.088	5.1073	5.2631	5.243	5.1795	5.0655	5.2251	5.1521	5.0917	5.278	5.0785	5.1596			6-(hydroxymethyl)-7-methoxy-2H-chromen-2-one	4.3617	4.6048	4.5473	4.5789	3.8068	4.6871	4.5833	4.5037	4.5442	4.5388	4.52594	4.4597
Furanofukinin	5.3208	5.2888	5.283	5.1743	5.1585	5.2148	5.1955	5.3783	5.1602	5.1886	5.3483	5.2078			(R)-Pantothenic acid 4'-O-b-D-glucoside	5.1884	2.917	5.1204	1.0044	1	1.0065	0.995	1.0006	1.0133	1.0192	1.01096	1.0267
(1E)-1-(2-hydroxy-4-methoxyphenyl)pent-1-en-3-one	4.1207	4.1113	4.2603	4.064	4.1744	4.0881	4.2128	4.091	4.1516	4.2822	3.9231	4.2041			N-Acetyl-DL-methionine	4.3597	4.5049	4.1102	4.6815	4.6164	4.7046	4.7675	4.2823	4.5362	4.8614	4.56218	4.3635
Aesculin	5.0641	4.6867	4.1913	4.5787	4.5284	3.9597	4.665	5.0325	3.9722	4.0863	4.8322	4.5979			Topaquinone	4.829	4.9479	4.8858	5.026	4.5303	5.1328	5.1221	4.9916	5.0764	4.9887	5.03988	5.0206
4-Methyl-5-(2-phosphoethyl)-thiazole	4.1388	3.1625	3.1007	5.0155	3.1391	4.3447	4.5652	4.609	3.1325	3.8709	3.204	3.1972			Aspartyl-Tyrosine	4.7026	4.8766	4.7272	4.8581	4.4634	4.9906	5.2257	4.8238	4.9838	4.9	5.02928	5.2131
6-({13,14-dihydroxy-9-oxo-8,17-dioxatetracyclo[8.7.0.0?,?.0??,??]heptadeca-1(10),2(7),3,5,11(16),12,14-heptaen-5-yl}oxy)-3,4,5-trihydroxyoxane-2-carboxylic acid	4.5957	4.6913	4.2703	4.0454	4.3903	4.196	4.0826	4.7897	4.4436	4.0639	4.5826	4.3396			Melledonal A	3.3154	3.7533	3.3219	4.6016	3.3237	4.6067	5.072	4.431	4.0571	4.7602	4.49234	4.1414
4-Pyridoxic acid	6.7596	6.5808	6.8493	6.8068	6.9389	6.6464	6.708	6.7147	6.9353	6.7391	6.5669	6.8625			Tetrahydrodipicolinate	5.322	5.399	5.316	5.3948	5.1924	5.4968	5.4815	5.3863	5.4705	5.3822	5.44082	5.4836
2-Dodecylbenzenesulfonic acid	7.049	7.0394	6.7382	6.8414	6.9402	7.0331	6.7729	7.0691	6.8389	6.9676	7.0882	6.8515			Gluconolactone	3.7704	3.8494	3.7106	3.7364	3.6579	3.8099	3.7949	3.7544	3.7637	3.6844	3.75356	3.7704
2-Hydroxy-3-Methylbutyric Acid	4.5593	4.7471	4.5692	4.9416	4.7856	5.0337	4.8713	4.9011	4.7486	4.7185	4.7922	4.6665			Glutaric acid	6.4997	6.53	6.5213	6.5195	6.471	6.5864	6.4792	6.516	6.5039	6.4666	6.53196	6.6941
(1(10)E,4a,5E)-1(10),5-Germacradiene-12-acetoxy-4,11-diol	6.2437	6.1838	5.9899	6.2376	6.1675	6.1779	6.2609	6.1119	6.0909	6.1291	6.2045	6.1719			Gamma-Glutamylproline	4.4696	4.7709	4.4869	4.6489	3.8239	4.8846	5.0998	4.6702	4.7199	5.0338	4.83808	4.6667
Sinaticin	5.5963	5.6929	5.044	5.4705	5.1655	5.6729	5.5041	5.3176	5.6755	5.4682	5.5154	5.2462			Deoxyguanosine	5.4916	5.0927	4.7641	5.0057	4.8214	5.465	5.5571	4.8722	5.1702	5.82	5.36616	5.4113
Goshonoside F1	6.7394	6.6141	6.7899	6.8005	6.6341	6.717	6.8561	6.5701	6.7662	6.623	6.693	6.8201			Cytidine monophosphate N-acetylneuraminic acid	6.0721	5.7547	5.2243	5.6206	6.2976	5.905	5.1646	4.8067	5.7899	5.6664	5.44666	5.8057
All-trans-4-oxoretinoic acid	5.5756	5.4524	5.5254	5.3941	5.5538	5.4542	5.4971	5.4984	5.406	5.5563	5.4788	5.4988			Guanosine monophosphate	4.9438	5.1902	3.6836	4.865	5.0459	4.6198	4.219	3.527	4.7713	4.4867	4.39122	4.9521
PE(18:2/0:0)	6.0566	6.1508	5.4425	5.9949	5.906	6.2399	5.9086	6.2076	5.5398	6.0664	5.8347	6.1491			Diadenosine diphosphate	6.0102	5.9341	6.0753	5.9626	6.2322	5.9653	4.3127	5.3134	5.9255	5.1741	5.36786	6.1136
OMDM-1	6.2216	6.2644	6.3909	6.3049	6.4156	6.1921	6.3096	6.2902	6.2996	6.2562	6.1603	6.5059			4-Aminosalicylic acid	5.3278	5.5278	5.3373	5.7401	5.0492	5.7562	5.843	5.521	5.6554	5.7051	5.65902	5.5706
Xanthine	6.0294	5.9713	6.477	6.1354	6.0812	6.3498	6.2713	6.0138	6.2567	6.4594	5.7864	6.1883			DTMP	6.7216	6.0825	6.0029	6.1923	5.9833	6.0549	6.1784	5.9067	6.0655	6.8313	6.24928	6.2645
Octopamine (p-Hydroxyphenylethanolamine)	5.1893	5.2837	5.2539	5.2632	5.1667	5.1664	5.2991	5.2326	5.1232	5.1921	5.1182	5.335			Inosine 2',3'-cyclic phosphate	4.5154	3.8962	6.2732	3.4578	6.4294	6.3664	2.0561	2.0622	3.8238	5.3077	3.97828	6.6416
3,4,5-trihydroxy-6-{[5-(4-methoxyphenyl)-2-methyl-3-oxopent-4-en-2-yl]oxy}oxane-2-carboxylic acid	5.4238	5.4992	4.8798	5.1002	5.1353	5.5064	5.2262	5.2663	5.5237	5.194	5.3381	5.0512			L-Tyrosine	5.138	5.1962	5.1524	5.2705	5.2644	5.3013	5.5193	5.3409	5.1933	5.3472	5.32632	5.2309
4-hydroxy-2-methoxy-3-(3-methylbut-2-en-1-yl)benzoic acid	3.6161	3.2939	3.6433	3.5501	3.8741	0.0001	3.7966	3.0024	0.0001	3.8788	3.25	3.6763			CAMP	6.4514	6.7416	6.3294	6.6412	6.3862	6.7117	5.7496	6.1105	6.6836	6.2769	6.24082	6.3835
Pantothenic Acid	6.5099	6.3541	6.6486	6.4202	6.4496	6.4734	6.5592	6.427	6.5101	6.5426	6.4058	6.3901			Inosine 5'-monophosphate (IMP)	5.7354	5.4141	6.0554	5.9107	6.5867	6.0402	5.6469	5.3717	5.376	6.2134	5.83036	6.5438
1-Cyclopropyl-4-methyl-1,3-cyclohexanediol	5.8555	5.747	5.6685	5.9229	5.8915	5.8211	5.664	6.1977	5.714	5.8648	5.7677	5.6606			2'-Deoxyguanosine 5'-monophosphate	4.9251	3.9873	3.1065	4.1915	3.1083	3.1155	3.8494	3.1089	3.123	4.9408	3.63196	3.1377
LysoPE(15:0/0:0)	6.3833	6.3999	5.9538	6.3028	6.2341	6.4177	6.29	6.2583	6.2005	6.3515	6.2426	6.3189			Adenosine 3'-monophosphate	7.0856	7.3627	6.7391	7.1552	7.0574	7.1361	6.8042	6.838	7.2921	7.167	7.04918	7.1446
1-Pyrroline	4.3923	4.3971	4.4585	4.501	4.5033	4.4771	4.4648	4.5122	4.418	4.4277	4.4874	4.4292			Guanosine diphosphate adenosine	5.7551	5.5515	5.1256	5.635	6.0176	5.617	4.486	4.5338	5.4558	5.3897	5.0968	5.6187
3-[[5-Methyl-2-(1-methylethyl)cyclohexyl]oxy]-1,2-propanediol	4.4633	4.443	4.8244	4.6104	4.6862	4.4236	4.471	4.623	4.8609	4.4564	4.388	4.6885			Adenosine diphosphate ribose	4.8375	5.3414	4.9485	5.0202	5.0904	5.1301	5.5382	5.255	5.3885	5.366	5.3773	5.3388
DG(18:1(11Z)/20:2(11Z,14Z)/0:0)	7.1813	7.4783	7.4315	7.0895	7.4933	7.2936	7.2644	7.1321	7.247	7.3278	7.5463	7.4803			5'-Hydroxymethyl meloxicam	4.804	4.9971	4.6704	4.8858	4.7979	4.9549	3.402	3.9028	4.8602	4.3781	4.29444	4.9291
20-Hydroxy-leukotriene E4	5.7826	5.5646	5.4998	6.2497	5.5813	6.4512	6.2057	5.5876	6.5572	6.0295	4.886	5.7776			DTDP-4-acetamido-4,6-dideoxy-D-galactose	3.9428	4.4332	4.0291	4.3222	3.3336	4.5539	4.7627	4.2536	4.7168	4.037	4.43818	4.4208
9'-Carboxy-gamma-tocotrienol	3.8563	3.8224	3.8097	4.2641	4.3669	4.1144	3.8664	4.195	3.8566	3.9523	4.1613	4.2375			2-Hydroxy-4-imino-2,5-cyclohexadienone	5.7557	5.6808	5.6655	5.5771	5.8744	5.701	5.9012	5.6223	5.6474	5.7436	5.72936	5.7323
Austin	5.6831	5.5544	5.7124	5.8957	5.6788	5.4689	5.5775	5.6511	5.7039	5.5932	5.7432	5.7431			Deoxyadenosine monophosphate	6.2218	5.5459	5.4731	5.7189	5.2907	5.2808	5.4393	5.3653	5.5186	6.2169	5.64566	5.6882
13-Hydroxylupanine	5.0994	4.8742	2.4296	5.3957	4.2261	5.1107	4.8341	5.1886	3.4154	4.8264	4.706	4.2995			Hawkinsin	3.009	3.0095	3.0155	3.0221	3.0173	3.0245	3.0117	3.0179	3.032	3.0385	3.02936	3.0467
Topaquinone	5.2134	5.1701	5.2917	5.3087	5.2754	5.1979	5.261	5.211	5.194	5.2714	5.1528	5.3599			DCMP	6.1775	5.3633	5.3103	5.5972	5.0383	5.4655	5.533	5.0929	5.4637	6.3737	5.62298	5.6516
Tiglylcarnitine	5.2402	5.1971	4.9197	4.9608	4.8034	5.2715	5.0491	5.111	5.0248	5.0186	5.1647	5.0093			Deoxythymidine diphosphate-l-rhamnose	4.4634	5.2163	4.919	5.2679	4.8733	5.5593	5.1825	5.3714	5.3139	5.5576	5.37982	5.4737
MG(0:0/22:6(4Z,7Z,10Z,13Z,16Z,19Z)/0:0)	6.9629	7.013	6.9138	6.9578	6.9771	6.9689	6.9974	6.9413	7.0103	6.9946	6.9414	6.9046			Ribose 1-phosphate	4.2966	4.2236	4.0205	4.8434	5.4427	4.8414	5.0898	4.4311	4.6896	5.3201	4.74768	4.2078
ETHYL SYRINGATE	5.5396	5.4747	5.5165	5.4105	5.4786	5.4894	5.526	5.448	5.4982	5.464	5.5112	5.4594			4-Nitrophenol	5.8412	5.7616	5.805	5.739	6.0108	5.7264	5.7023	5.7782	5.7211	5.7548	5.7511	5.7991
Cortolone	7.2991	7.2457	7.1723	7.2597	7.2979	7.2267	7.2716	7.3109	7.1106	7.2573	7.257	7.2958			Aconitic acid	1.0408	1.0413	1.0467	1.0528	1.0484	1.0549	2.7162	1.0489	1.0618	1.7737	1.53518	1.0753
11-Dehydro-thromboxane B2	5.0346	4.3029	4.9017	4.8156	5.0062	4.6705	4.1923	5.3684	4.6555	5.1272	5.1197	4.2793			Caffeic Acid	4.9865	4.9595	4.9666	5.0068	4.7471	4.956	5.0427	5.0259	4.986	4.9388	4.99136	4.9634
Lactucin	6.9292	6.9275	6.6211	6.9363	6.7154	6.8913	6.9386	6.853	6.7309	6.7067	6.9653	6.8282			Dodecanedioic acid	8.236	8.2638	8.2422	8.3334	7.8642	8.3361	7.9537	8.1465	8.2054	8.1652	8.08364	7.9474
DG(14:1(9Z)/18:3(9Z,12Z,15Z)/0:0)	6.2188	6.3815	5.874	6.0905	5.8324	6.3817	6.1983	6.1285	6.4325	6.296	6.0123	5.7146			L-Glutamate	4.2394	4.3537	4.4062	4.6294	5.092	4.6378	4.8157	4.5987	4.7369	4.835	4.73108	4.6691
4,4alpha,5,6-Tetrahydro-7-methyl-2(3H)-naphthalenone	6.2767	6.2475	6.2624	6.4055	6.3137	6.2836	6.3151	6.2576	6.2618	6.3993	6.249	6.3067			N-Acetylneuraminic acid	4.9566	4.9613	4.962	4.8608	4.6128	5.1565	5.1026	4.9001	5.1684	5.051	5.10122	5.284

## Sheet: Table S8
Table S8 The sources of the metabolites and differential analysis
Day 4									Day 30
HMDBID	KEGGID	Name	Origin	Pvalue	log2_FC(ATre/ACon)				HMDBID	KEGGID	Name	Origin	Pvalue	log2_FC(A30Tre/A30Con)
HMDB0014378	C02518	4-Aminosalicylicacid	Drug related	0.191534	0.0379519				HMDB0094701	NA	N-Acetylproline	Drug related	0.433741	0.0154211
HMDB0254093	D02722	Limaprost	Drug related	0.398122	-0.00740831				HMDB0014378	C02518	Aminosalicylic Acid	Drug related	0.196269	-0.0530166
HMDB0094701	NA	N-ACETYLPROLINE	Drug related	0.803722	-0.00371099				HMDB0041802	C02227	2-Aminonaphthalene	Environment	0.253874	-0.0444707
HMDB0041802	C02227	2-Naphthylamine	Environment	0.109547	-0.049011				HMDB0036448	NA	Zedoarondiol	Food related	0.269267	0.0178301
HMDB0030055	NA	Taraxacoside	Food related	0.00174946	0.0429632				HMDB0037830	NA	xi-7-Hydroxyhexadecanedioic acid	Food related	0.559986	-0.00213609
HMDB0000860	NA	Phenylpropionylglycine	Food related	0.00490482	0.0580617				HMDB0033629	NA	xi-4-Hydroxy-4-methyl-2-cyclohexen-1-one	Food related	0.656429	0.00146456
HMDB0000679	C02427	Homocitrulline	Food related	0.0065229	0.0398261				HMDB0036380	NA	xi-2,3-Dihydro-3,5-dihydroxy-6-methyl-4H-pyran-4-one	Food related	0.545581	0.0334435
HMDB0112190	NA	12-Hydroxyhexadecanoicacid	Food related	0.00766145	-0.248699				HMDB0000881	C02470	Xanthurenic acid	Food related	0.128831	-0.0227825
HMDB0029388	C08482	Cucurbicacid	Food related	0.0104879	0.015418				HMDB0034191	NA	Withaperuvin B	Food related	0.28443	0.0301833
HMDB0002285	NA	2-Indolecarboxylicacid	Food related	0.0111276	0.0588056				HMDB0029130	NA	Valylisoleucine	Food related	0.79867	-0.0185522
HMDB0006005	NA	Indolylacryloylglycine	Food related	0.0127878	0.0333595				HMDB0029222	NA	Urolithin A-3-O-glucuronide	Food related	0.101248	0.0214143
HMDB0060094	NA	12,20-Dioxo-leukotrieneB4	Food related	0.0131789	0.0263032				HMDB0029495	NA	Trigoforin	Food related	0.12645	0.0313499
HMDB0028744	NA	Asparaginyl-Valine	Food related	0.0154331	0.0411102				HMDB0036730	NA	Tricyclohumuladiol	Food related	0.071653	0.0215478
HMDB0035295	NA	(3beta,15alpha,22S,24E)-3,15,22-Trihydroxylanosta-7,9(11),24-trien-26-oicacid	Food related	0.0162435	0.055856				HMDB0000933	C02678	Traumatic acid_2	Food related	0.591496	-0.00146732
HMDB0029391	C18699	N-Jasmonoylisoleucine	Food related	0.0181409	-0.14764				HMDB0000933	C16308	Traumatic acid_1	Food related	0.173009	0.0681429
HMDB0031007	NA	1-Acetoxy-2-hydroxy-16-heptadecyn-4-one	Food related	0.0187149	-0.111132				HMDB0039031	NA	trans-O-Methylgrandmarin	Food related	0.156515	0.0239236
HMDB0001975	NA	2-Ethyl-2-Hydroxybutyricacid	Food related	0.020557	-0.220753				HMDB0036159	NA	Toxin T2 tetrol	Food related	0.349141	0.0204617
HMDB0031863	NA	Gamma-Glutamyl-S-methylcysteinesulfoxide	Food related	0.0214957	0.0533271				HMDB0002366	NA	Tiglylcarnitine	Food related	0.120117	0.0429748
HMDB0036690	C09518	3-Epinobilin	Food related	0.0314007	-0.386234				HMDB0029069	NA	Threonylproline	Food related	0.0594099	0.0373342
HMDB0000509	NA	3-Methyl-2-butenoicacid	Food related	0.0319022	-0.206435				HMDB0030055	NA	Taraxacoside	Food related	0.0867795	0.0233417
HMDB0030367	NA	Ethyl(3R,5Z)-3-hydroxy-5-octenoate	Food related	0.0320464	-0.123794				HMDB0035610	NA	Taraxacolide 1-O-b-D-glucopyranoside	Food related	0.766903	0.00751187
HMDB0007078	NA	DG(15:0/20:0/0:0)	Food related	0.0343626	0.0552896				HMDB0000893	C08278	Suberic acid	Food related	0.255212	0.0129996
HMDB0029157	NA	Gamma-Glutamylproline	Food related	0.0368934	-0.0437818				HMDB0033463	C10497	Subaphylline	Food related	0.00453731	0.05198
HMDB0001862	NA	2-Ethylacrylicacid	Food related	0.0384891	-0.122495				HMDB0034329	NA	Stenocereol	Food related	0.496926	-0.0559015
HMDB0002201	NA	N-Carboxyethyl-gamma-aminobutyricacid	Food related	0.0418916	-0.0882648				HMDB0041429	NA	Squamosinin A	Food related	0.164755	0.0402185
HMDB0031693	NA	Ethyl(S)-3-hydroxybutyrateglucoside	Food related	0.0448591	-0.474853				HMDB0035939	NA	Squamone	Food related	0.0612049	0.0203291
HMDB0005766	NA	Norophthalmicacid	Food related	0.0448987	-0.237556				HMDB0031393	NA	Squamocin B	Food related	0.192781	-0.0105885
HMDB0003634	C02452	(S)-(-)-Perillylalcohol	Food related	0.0459485	-0.0211698				HMDB0030494	NA	Spirolide E	Food related	0.0317225	0.0818147
HMDB0011531	NA	MG(0:0/14:1(9Z)/0:0)	Food related	0.048286	-0.0238138				HMDB0003236	C06543	Solanidine	Food related	0.00671968	0.04649
HMDB0031731	NA	3-Methyl-1-phenyl-3-pentanol	Food related	0.0488941	-0.0699426				HMDB0029040	NA	Serylhydroxyproline	Food related	0.400323	-0.0031953
HMDB0036695	NA	Crispolide	Food related	0.0509564	0.0176154				HMDB0039827	NA	Serratol	Food related	0.162973	0.0333143
HMDB0040778	NA	Eremopetasidione	Food related	0.0519311	0.0606782				HMDB0000509	NA	Senecioic acid	Food related	0.136653	0.00614975
HMDB0035029	NA	Dehydrocyanaropicrin	Food related	0.0522423	-0.124951				HMDB0036827	C09183	Sclareol	Food related	0.911274	-0.0129455
HMDB0034475	NA	Hydroxyisonobilin	Food related	0.0527223	0.0193501				HMDB0029767	NA	Saringosterol 3-glucoside	Food related	0.459905	0.00754812
HMDB0010321	NA	3-alpha-Androstanediolglucuronide	Food related	0.0555408	0.0287672				HMDB0037129	NA	Sanchinoside B1	Food related	0.349977	-0.0933873
HMDB0030678	NA	Linocinnamarin	Food related	0.0562408	-0.0844109				HMDB0005771	NA	Rigin	Food related	0.408831	0.014213
HMDB0003640	C02486	Beta-Leucine	Food related	0.0566886	-0.143705				HMDB0037562	NA	Riesling acetal	Food related	0.628384	0.0420283
HMDB0032731	NA	(1E,4Z,6a,8b,10a)-8-Angeloyloxy-10,15-dihydroxy-3-oxo-1,4,11(13)-germacratrien-12,6-olide	Food related	0.0609091	-0.431222				HMDB0112504	NA	PS(18:4(6Z,9Z,12Z,15Z)/22:0)	Food related	0.856433	0.00381754
HMDB0030785	NA	Mammeigin	Food related	0.0620286	0.0322873				HMDB0002685	C06475	Prostaglandin F1a	Food related	0.18628	0.0183607
HMDB0029222	NA	UrolithinA-3-O-glucuronide	Food related	0.0641243	0.0116955				HMDB0034721	NA	Procurcumadiol	Food related	0.682859	0.00564269
HMDB0034531	NA	CamelliageninB	Food related	0.0654118	0.0524084				HMDB0032472	NA	Polyethylene, oxidized	Food related	0.792704	0.0039951
HMDB0039043	NA	(3x,5a,9x,10b)-O-(6-Oxo-7-drimen-11-yl)umbelliferone	Food related	0.0654519	0.0431334				HMDB0033976	NA	Physapubenolide	Food related	0.49732	-0.015837
HMDB0033629	NA	Xi-4-Hydroxy-4-methyl-2-cyclohexen-1-one	Food related	0.067514	-0.0104998				HMDB0029252	NA	Phloretin xylosyl-galactoside	Food related	0.626086	0.0149926
HMDB0005767	NA	Homoanserine	Food related	0.0679619	-0.135026				HMDB0000860	NA	Phenylpropionylglycine	Food related	0.0767545	0.0459376
HMDB0032472	NA	Polyethylene,oxidized	Food related	0.0721211	0.0580254				HMDB0011177	NA	Phenylalanylproline	Food related	0.00820968	0.0446532
HMDB0011675	NA	DHAP(10:0)	Food related	0.080722	0.0858376				HMDB0116650	NA	PG(a-13:0/i-20:0)	Food related	0.488802	0.0081398
HMDB0030039	NA	Jasmolone	Food related	0.0818239	-0.0120784				HMDB0003634	C02452	Perillyl alcohol	Food related	0.454155	0.0164138
HMDB0004810	NA	5C-aglycone	Food related	0.0829632	0.022511				HMDB0029876	C03002	Paucine	Food related	0.276421	0.012319
HMDB0035596	NA	Armexifolin	Food related	0.0855047	0.0255916				HMDB0031304	NA	Osmundalin	Food related	0.238757	0.0859184
HMDB0011177	NA	L-phenylalanyl-L-proline	Food related	0.0856067	-0.085181				HMDB0031303	NA	Osmundalactone	Food related	0.000321117	0.0751286
HMDB0059708	NA	2-Ethylsubericacid	Food related	0.0862816	0.0188292				HMDB0034146	C13846	Octadecanamide	Food related	0.299379	-0.0134419
HMDB0000933	C02678	Dodecanedioicacid	Food related	0.0879437	0.0184495				HMDB0013031	NA	O2'-4a-cyclic-tetrahydrobiopterin	Food related	0.0378675	0.0342031
HMDB0011729	C03661	1-Kestose	Food related	0.0880356	-0.108573				HMDB0005766	NA	Norophthalmic acid	Food related	0.341549	-0.0126554
HMDB0039031	NA	Trans-O-Methylgrandmarin	Food related	0.0923286	0.0236047				HMDB0029391	C18699	N-Jasmonoylisoleucine	Food related	0.401282	-0.00508111
HMDB0028765	NA	Aspartyl-Tyrosine	Food related	0.0940591	-0.0438829				HMDB0034474	C09517	Niveusin C	Food related	0.0488995	0.0268434
HMDB0001065	C02735	2-Hydroxyphenethylamine	Food related	0.095546	-0.108788				HMDB0001272	NA	Nicotine glucuronide	Food related	0.0431411	0.0342859
HMDB0012553	NA	12-Oxo-20-trihydroxy-leukotrieneB4	Food related	0.102711	-0.0758377				HMDB0002201	NA	N-Carboxyethyl-g-aminobutyric acid	Food related	0.39632	-0.0278179
HMDB0030636	NA	BatatasinIII	Food related	0.103774	0.049871				HMDB0030448	NA	Narasin	Food related	0.0257772	0.0476431
HMDB0002354	NA	Hawkinsin	Food related	0.104249	-0.289171				HMDB0001104	C01239	N-Acetyl-b-glucosaminylamine	Food related	0.00800622	-0.488599
HMDB0029252	NA	Phloretinxylosyl-galactoside	Food related	0.104781	0.17546				HMDB0036977	NA	Muricin A	Food related	0.140427	0.0236607
HMDB0036072	NA	Genipicacid	Food related	0.105704	-0.0254165				HMDB0033261	NA	Mulberrofuran M	Food related	0.626975	0.0309684
HMDB0038704	NA	MacrocarpalB	Food related	0.1135	0.0366313				HMDB0034538	NA	Mubenin B	Food related	0.0659512	0.026271
HMDB0031713	NA	2-Hydroxy-4-imino-2,5-cyclohexadienone	Food related	0.113599	0.0177785				HMDB0031398	C04771	Mosin C	Food related	0.143576	0.032588
HMDB0013031	NA	O2-4a-cyclic-tetrahydrobiopterin	Food related	0.117348	0.169244				HMDB0061154	NA	Monic acid	Food related	0.00250239	0.119122
HMDB0040901	NA	13-Hydroxy-9-methoxy-10-oxo-11-octadecenoicacid	Food related	0.117384	-0.0167607				HMDB0035821	NA	Momordicoside G	Food related	0.058314	0.082072
HMDB0029302	NA	1-Phenyl-6,7-dihydroxy-isochroman	Food related	0.117897	0.0262803				HMDB0011683	NA	Molybdopterin precursor Z	Food related	0.0457504	0.0616327
HMDB0061667	NA	CE(DiMe(11,3))	Food related	0.120546	0.0560667				HMDB0011557	NA	MG(0:0/22:6(4Z,7Z,10Z,13Z,16Z,19Z)/0:0)	Food related	0.472166	0.00998386
HMDB0003503	C01207	3-(3,4-Dihydroxyphenyl)lacticacid	Food related	0.121697	0.0178461				HMDB0011531	NA	MG(0:0/14:1(9Z)/0:0)	Food related	0.638718	0.053021
HMDB0011170	NA	Gamma-Glutamylisoleucine	Food related	0.122941	-0.190864				HMDB0000752	NA	Methylglutaric acid	Food related	0.0448564	0.0275274
HMDB0029876	C03002	Caffeoylputrescine	Food related	0.12411	-0.0739702				HMDB0035865	NA	Melledonal A	Food related	0.665815	0.0177377
HMDB0036406	NA	GanosporelactoneA	Food related	0.124951	0.0141363				HMDB0029800	NA	Mangiferic acid	Food related	0.146167	0.113477
HMDB0034983	NA	Cynaratriol	Food related	0.125352	-0.0383607				HMDB0030785	NA	Mammeigin	Food related	0.0766841	0.263793
HMDB0011672	NA	AflatoxinB1dialcohol	Food related	0.126791	0.0144787				NA	C08716	Malvidin	Food related	0.385307	0.0702701
HMDB0031688	NA	Hexylglucoside	Food related	0.138198	0.0176803				HMDB0038704	NA	Macrocarpal B	Food related	0.405181	0.0123502
NA	C08716	Malvidin	Food related	0.138426	-0.0451931				HMDB0028952	NA	Lysylhydroxyproline	Food related	0.113701	0.0983066
HMDB0028761	NA	Aspartyl-Proline	Food related	0.139571	-0.0684695				HMDB0011502	NA	LysoPE(15:0/0:0)	Food related	0.498463	0.033821
HMDB0029040	NA	Serinyl-Hydroxyproline	Food related	0.141295	-0.0842006				HMDB0002815	C03916	LysoPC(18:1(9Z)/0:0)	Food related	0.731827	-0.0441958
HMDB0030324	C06182	(R)-Pelletierine	Food related	0.147471	-0.207256				HMDB0041041	NA	Lucyin A	Food related	0.995826	0.000138728
HMDB0030694	NA	(S)-5,7-Dihydroxy-6,8-dimethylflavanone	Food related	0.15456	0.0162989				HMDB0029604	NA	Lubiminol	Food related	0.107848	-0.00621505
HMDB0035881	NA	11-Hydroxy-9-tridecenoicacid	Food related	0.158241	0.0178476				HMDB0029443	NA	L-Pyridosine	Food related	0.396596	0.0146515
HMDB0062323	NA	1-(9Z-hexadecenoyl)-glycero-3-phosphate	Food related	0.168653	-0.0423233				HMDB0030678	NA	Linocinnamarin	Food related	0.0372064	0.0274419
HMDB0003236	C06543	Solanidine	Food related	0.16879	-0.404571				HMDB0035102	NA	Lansioside B	Food related	0.127421	0.0461854
HMDB0000444	NA	3-Furoicacid	Food related	0.16925	-0.0699092				HMDB0030039	NA	Jasmolone	Food related	0.0295894	0.0819105
HMDB0006599	NA	3-Galactosyllactose	Food related	0.172125	-0.0829022				HMDB0029473	NA	Isoeugenitin	Food related	0.0104301	0.036752
HMDB0037830	NA	Xi-7-Hydroxyhexadecanedioicacid	Food related	0.177988	-0.00890692				HMDB0006005	NA	Indolylacryloylglycine	Food related	0.0725282	0.0913126
HMDB0035797	NA	GanoderenicacidE	Food related	0.187388	0.0594853				HMDB0304393	C03230	indole-3-glycol aldehyde	Food related	0.376958	0.0172784
HMDB0034777	NA	Epidermin	Food related	0.191671	-0.0402564				HMDB0028871	NA	Hydroxyprolyl-Proline	Food related	0.826893	-0.0070943
HMDB0029495	NA	Trigoforin	Food related	0.192792	0.0171167				HMDB0000735	C05596	Hydroxyphenylacetylglycine	Food related	0.130844	-0.093758
HMDB0032959	NA	1-Octen-3-ylglucoside	Food related	0.194297	0.01712				HMDB0034475	NA	Hydroxyisonobilin	Food related	0.101386	-0.145163
HMDB0000735	C05596	Hydroxyphenylacetylglycine	Food related	0.195183	0.014057				HMDB0030200	NA	Hovenine A	Food related	0.62831	0.0161637
HMDB0061154	NA	Monicacid	Food related	0.196738	0.0270533				HMDB0033907	NA	Homodolicholide	Food related	0.741918	0.00799389
HMDB0029604	NA	Lubiminol	Food related	0.197603	-0.00778559				HMDB0000679	C02427	Homocitrulline	Food related	0.260741	0.056377
HMDB0029443	NA	L-Pyridosine	Food related	0.199822	-0.0886577				HMDB0005767	NA	Homoanserine	Food related	0.00341184	0.043105
HMDB0036159	NA	ToxinT2tetrol	Food related	0.199879	0.0763337				HMDB0028892	NA	Histidylphenylalanine	Food related	0.0653096	-0.143597
HMDB0030197	NA	(Z)-3-Oxo-2-(2-pentenyl)-1-cyclopenteneaceticacid	Food related	0.202571	-0.0615388				HMDB0031688	NA	Hexyl glucoside	Food related	0.173566	-0.0147065
HMDB0013131	NA	3-hydroxyhexanoylcarnitine	Food related	0.206836	0.0163587				HMDB0000712	NA	Hexadecanedioic acid mono-L-carnitine ester	Food related	0.0718032	0.0414392
HMDB0034560	NA	Cis-UvariamicinIV	Food related	0.208589	-0.0392328				HMDB0002354	NA	Hawkinsin	Food related	0.598461	0.00557557
HMDB0036117	NA	(1R)-Nepetalicacid	Food related	0.210551	0.012361				HMDB0001501	NA	Guanosine diphosphate adenosine	Food related	0.0845224	0.0455934
HMDB0030494	NA	SpirolideE	Food related	0.216728	-0.0448083				HMDB0038539	NA	Goshonoside F1	Food related	0.469979	0.0225331
HMDB0012643	NA	20-Trihydroxy-leukotriene-B4	Food related	0.217553	0.0542039				HMDB0028850	NA	Glycyl-Serine	Food related	0.00946101	0.194647
HMDB0093809	NA	DG(17:0/0:0/18:0)	Food related	0.220989	0.0263382				HMDB0028802	NA	Glutaminyllysine	Food related	0.578451	0.0109101
HMDB0036380	NA	Xi-2,3-Dihydro-3,5-dihydroxy-6-methyl-4H-pyran-4-one	Food related	0.223433	-0.0318354				HMDB0038994	NA	Ginsenoyne C	Food related	0.329909	0.0253105
HMDB0039953	NA	1-(3-Methylbutanoyl)-6-apiosylglucose	Food related	0.226208	0.171776				HMDB0038016	NA	Ginsenoside Rh5	Food related	0.476454	0.00771695
HMDB0252292	C00766	FLAVANONE	Food related	0.227697	0.0165965				HMDB0039646	NA	Ginsenoside M7cd	Food related	0.339418	-0.0667478
HMDB0000403	NA	2-Hydroxyadenine	Food related	0.240661	0.118494				HMDB0038746	NA	Gibberellin A74	Food related	0.380275	-0.0956438
HMDB0039121	NA	Crocin3	Food related	0.243772	0.0324619				HMDB0032147	NA	Geranylcitronellol	Food related	0.217117	-0.016038
HMDB0033463	C10497	Feruloylputrescine	Food related	0.247129	-0.0418003				HMDB0032134	NA	Gentiobiosyl 2-methyl-6-oxo-2E,4E-heptadienoate	Food related	0.0700467	-0.0847474
HMDB0034146	C13846	Octadecanamide	Food related	0.251163	-0.0682111				HMDB0036072	NA	Genipic acid	Food related	0.110565	0.100182
HMDB0034191	NA	WithaperuvinB	Food related	0.254214	0.0637237				HMDB0036406	NA	Ganosporelactone A	Food related	0.352907	-0.0445453
HMDB0028802	NA	Glutaminyllysine	Food related	0.254352	-0.159561				HMDB0035988	NA	Ganoderic acid F	Food related	0.0341906	0.0312415
HMDB0028850	NA	Glycyl-Serine	Food related	0.257387	0.0293647				HMDB0035797	NA	Ganoderenic acid E	Food related	0.331064	0.0379666
HMDB0060046	NA	15dPGD2	Food related	0.258261	0.0471515				HMDB0036059	NA	Ganoderenic acid D	Food related	0.0264815	0.288259
HMDB0112504	NA	PS(18:4(6Z,9Z,12Z,15Z)/22:0)	Food related	0.258513	-0.0593486				HMDB0031863	NA	gamma-Glutamyl-S-methylcysteine sulfoxide	Food related	0.1153	0.145001
HMDB0028692	NA	Alanyl-Lysine	Food related	0.265162	0.00338144				HMDB0029157	NA	gamma-Glutamylproline	Food related	0.0924683	0.014145
HMDB0029473	NA	Isoeugenitin	Food related	0.267673	-0.100855				HMDB0011170	NA	gamma-Glutamylisoleucine	Food related	0.436195	0.0125436
HMDB0039536	NA	4-Hydroxy-16,18-tritriacontanedione	Food related	0.268418	0.0417946				HMDB0036640	NA	Furanofukinin	Food related	0.0635835	-0.0683453
HMDB0061117	NA	3-(3,5-dihydroxyphenyl)-1-propanoicacidsulphate	Food related	0.270097	-0.113962				HMDB0029778	NA	Furaneol 4-(6-malonylglucoside)	Food related	0.443506	0.0368633
HMDB0031394	NA	Annonisin	Food related	0.273296	0.0288836				HMDB0034702	C19241	Fumonisin B1	Food related	0.0587656	0.0971483
HMDB0059633	C15988	(9S,10S)-9,10-dihydroxyoctadecanoate	Food related	0.276344	-0.0233574				HMDB0252292	C00766	Flavanone	Food related	0.972018	-0.00032356
HMDB0031969	NA	3-Hydroxy-2-(4-methylbenzoyl)-4H-1-benzopyran-4-one	Food related	0.27762	0.0492224				HMDB0112112	NA	FAHFA(18:0/9-O-18:0)	Food related	0.988237	-0.000284324
HMDB0012175	C03087	5-Acetamidovalerate	Food related	0.286629	0.0281537				HMDB0010325	NA	Ethyl glucuronide	Food related	0.190302	0.0193791
HMDB0059764	C14330	2,6-Dimethylnaphthalene	Food related	0.29111	-0.0163737				HMDB0031693	NA	Ethyl (S)-3-hydroxybutyrate glucoside	Food related	0.157792	0.0550767
HMDB0031303	NA	Osmundalactone	Food related	0.294525	-0.0394808				HMDB0030367	NA	Ethyl (3R,5Z)-3-hydroxy-5-octenoate	Food related	0.0024518	0.109456
HMDB0031568	NA	4-Methyl-1-phenyl-2-pentanol	Food related	0.295788	0.0156123				HMDB0034510	NA	Erythrodiol 3-decanoate	Food related	0.916313	-0.012757
HMDB0029498	NA	3-Methoxyfukiicacid	Food related	0.295865	0.125718				HMDB0040778	NA	Eremopetasidione	Food related	0.392341	0.0138185
HMDB0039827	NA	Serratol	Food related	0.296232	0.00350647				HMDB0034777	NA	Epidermin	Food related	0.238894	0.0221989
HMDB0062305	NA	1-(11Z-eicosenoyl)-glycero-3-phosphate	Food related	0.298841	-0.070232				HMDB0010329	NA	Dopamine glucuronide	Food related	0.13881	-0.107869
HMDB0030598	C10725	(-)-Wikstromol	Food related	0.30257	-0.194238				HMDB0059998	NA	Diphenol glucuronide	Food related	0.0435558	-0.00627813
HMDB0002886	C05961	6-Keto-prostaglandinF1a	Food related	0.306542	0.0242504				HMDB0029710	C04831	DIMBOA-Glc	Food related	0.481863	0.0154475
HMDB0000893	C08278	Subericacid	Food related	0.310819	0.0105755				HMDB0030691	NA	Dihydrosuberenol	Food related	0.536808	0.0108525
HMDB0007204	NA	DG(18:1(11Z)/22:2(13Z,16Z)/0:0)	Food related	0.310823	0.0293732				HMDB0251209	C10660	Dictamnine	Food related	0.00308903	0.306996
HMDB0038154	NA	3,11,12-Trihydroxy-1(10)-spirovetiven-2-one	Food related	0.314612	0.0150431				HMDB0001312	NA	Diadenosine diphosphate	Food related	0.429979	0.027939
HMDB0005076	NA	13,14-DihydroPGF-1a	Food related	0.315796	-0.0151178				HMDB0011675	NA	DHAP(10:0)	Food related	0.527332	-0.00188661
HMDB0041429	NA	SquamosininA	Food related	0.317754	0.048618				HMDB0056220	NA	DG(20:1n9/0:0/18:2n6)	Food related	0.407963	0.00870713
HMDB0031103	NA	2-Hydroxylinolenicacid	Food related	0.321419	0.160272				HMDB0007396	NA	DG(20:1(11Z)/18:4(6Z,9Z,12Z,15Z)/0:0)	Food related	0.61133	-0.0220789
HMDB0030448	D05122	Narasin	Food related	0.322668	-0.116459				HMDB0007387	NA	DG(20:1(11Z)/15:0/0:0)	Food related	0.00269304	0.0873597
HMDB0029800	NA	Mangifericacid	Food related	0.325691	-0.00542715				HMDB0007242	NA	DG(18:2(9Z,12Z)/15:0/0:0)	Food related	0.732426	-0.00819791
HMDB0034329	NA	Stenocereol	Food related	0.326735	-0.0357518				HMDB0007204	NA	DG(18:1(11Z)/22:2(13Z,16Z)/0:0)	Food related	0.0278081	-0.232076
HMDB0029069	NA	Threoninyl-Proline	Food related	0.332644	-0.0276769				HMDB0007196	NA	DG(18:1(11Z)/20:2(11Z,14Z)/0:0)	Food related	0.446399	-0.0425666
HMDB0004362	C21642	4-hydroxyNonenal	Food related	0.333675	0.0097874				HMDB0007161	C00165	DG(18:0/18:2(9Z,12Z)/0:0)	Food related	0.0967138	0.551481
HMDB0034474	C09517	NiveusinC	Food related	0.336014	-0.188129				HMDB0093809	NA	DG(17:0/0:0/18:0)	Food related	0.290977	0.0110579
HMDB0037798	C08285	(S)-10,16-Dihydroxyhexadecanoicacid	Food related	0.338046	-0.0157906				HMDB0007078	NA	DG(15:0/20:0/0:0)	Food related	0.0381641	0.0470187
HMDB0031923	NA	10,20-Dihydroxyeicosanoicacid	Food related	0.340054	0.0118239				HMDB0007077	NA	DG(15:0/18:4(6Z,9Z,12Z,15Z)/0:0)	Food related	0.00445553	0.0901366
HMDB0035723	NA	(1R,2S,3S,4R)-p-Menthane-2,3-diol	Food related	0.347365	0.00974603				HMDB0007072	NA	DG(15:0/18:1(11Z)/0:0)	Food related	0.575754	0.255863
HMDB0036448	NA	Zedoarondiol	Food related	0.357624	-0.00673274				HMDB0007071	NA	DG(15:0/18:0/0:0)	Food related	0.132612	-0.0078591
HMDB0112112	NA	FAHFA(18:0/9-O-18:0)	Food related	0.368555	0.0123643				HMDB0056150	NA	DG(14:1n5/0:0/18:3n3)	Food related	0.296681	0.0159641
HMDB0041044	NA	5,7-Megastigmadien-9-olglucoside	Food related	0.368605	-0.0294998				HMDB0007048	NA	DG(14:1(9Z)/18:4(6Z,9Z,12Z,15Z)/0:0)	Food related	0.0231979	0.036707
HMDB0007161	C00165	DG(18:0/18:2(9Z,12Z)/0:0)	Food related	0.369359	0.00234091				HMDB0007047	NA	DG(14:1(9Z)/18:3(9Z,12Z,15Z)/0:0)	Food related	0.000636161	0.277067
HMDB0030895	NA	(4R,5S,7R,11x)-11,12-Dihydroxy-1(10)-spirovetiven-2-one12-glucoside	Food related	0.369709	0.022517				HMDB0007018	NA	DG(14:0/18:3(9Z,12Z,15Z)/0:0)	Food related	0.28904	0.0330554
HMDB0035988	NA	GanodericacidF	Food related	0.371064	-0.0990455				HMDB0033709	NA	Desglucocoroloside	Food related	0.175331	0.0450204
HMDB0002685	C06475	ProstaglandinF1a	Food related	0.38046	0.0124143				HMDB0036819	C02533	Dehydrovomifoliol	Food related	0.415799	0.0285407
HMDB0035865	NA	MelledonalA	Food related	0.382043	-0.112245				HMDB0035029	NA	Dehydrocyanaropicrin	Food related	0.00663328	0.0435712
HMDB0031296	NA	(E)-2-Octen-1-ol	Food related	0.394677	0.0108563				HMDB0040532	NA	Cynaroside A	Food related	0.485294	0.0113096
HMDB0033907	NA	Homodolicholide	Food related	0.409534	-0.0410834				HMDB0034983	NA	Cynaratriol	Food related	0.177768	0.0466096
HMDB0012109	C06475	5,6-DihydroxyprostaglandinF1a	Food related	0.413456	0.004649				HMDB0029388	C08482	Cucurbic acid	Food related	0.570473	0.00830666
HMDB0040276	NA	5-Acetoxydihydrotheaespirane	Food related	0.41347	0.00313545				HMDB0039121	NA	Crocin 3	Food related	0.535945	0.0779341
HMDB0040532	NA	CynarosideA	Food related	0.413569	-0.0224384				HMDB0036695	NA	Crispolide	Food related	0.306362	0.0203097
HMDB0000933	C16308	TraumaticAcid	Food related	0.417607	-0.00862918				HMDB0003128	C05481	Cortolone	Food related	0.795556	0.00458145
HMDB0005886	NA	19-Norandrosterone	Food related	0.427544	-0.0696174				HMDB0003180	C05482	Cortol	Food related	0.414385	0.0155446
HMDB0037129	NA	SanchinosideB1	Food related	0.434051	0.0191147				HMDB0029971	NA	Coriandrone E	Food related	0.612597	-0.00859059
HMDB0033965	NA	(R)-Pantothenicacid4-O-b-D-glucoside	Food related	0.434458	-0.58521				HMDB0031168	NA	Cohibin A	Food related	4.04086e-05	0.148087
HMDB0000712	NA	Hexadecanedioicacidmono-L-carnitineester	Food related	0.436354	-0.0145509				HMDB0034560	NA	cis-Uvariamicin IV	Food related	0.386465	0.00635992
HMDB0002352	C09627	Capsidiol	Food related	0.439912	-0.00824684				HMDB0041711	NA	cis-Resveratrol 3-O-glucuronide	Food related	0.778349	-0.00784985
HMDB0007071	NA	DG(15:0/18:0/0:0)	Food related	0.440164	0.0149135				HMDB0036213	NA	cis-3-Hexenyl lactate	Food related	0.123782	-0.00573247
HMDB0033528	C05663	6-Hydroxykynurenicacid	Food related	0.441311	0.00943901				HMDB0038580	NA	Cibaric acid	Food related	0.071865	0.0149829
HMDB0030909	NA	2,3-Secoporrigenin	Food related	0.441555	-0.0170491				HMDB0029383	NA	Chlorogenoquinone	Food related	0.725361	-0.0488481
HMDB0031624	NA	5-Phenyl-1-pentanol	Food related	0.446708	-0.011833				HMDB0061667	NA	CE(DiMe(11,3))	Food related	0.30045	-0.00573352
HMDB0035939	NA	Squamone	Food related	0.449823	0.0242705				HMDB0002352	C09627	Capsidiol	Food related	0.22342	0.0370348
HMDB0036827	C09183	Sclareol	Food related	0.454264	-0.020681				HMDB0034531	NA	Camelliagenin B	Food related	0.196345	-0.0156931
HMDB0029971	NA	CoriandroneE	Food related	0.454309	0.0231327				HMDB0003640	C02486	Beta-Leucine	Food related	0.0107958	0.0722724
HMDB0031398	C04771	MosinC	Food related	0.456162	0.0291253				HMDB0030636	NA	Batatasin III	Food related	0.173334	-0.00758586
HMDB0251209	C10660	DICTAMNINE	Food related	0.457913	0.00318513				HMDB0034463	NA	Austin	Food related	0.028381	0.0224086
HMDB0060127	NA	25-HydroxyvitaminD3-26,23-lactol	Food related	0.460242	-0.055243				HMDB0041424	NA	Atemoyacin B	Food related	0.233547	1.47899
HMDB0002039	C11118	2-Pyrrolidinone	Food related	0.472352	0.00294355				HMDB0028765	NA	Aspartyl-Tyrosine	Food related	0.138708	-0.0169944
HMDB0035610	NA	Taraxacolide1-O-b-D-glucopyranoside	Food related	0.473169	0.0434847				HMDB0028761	NA	Aspartyl-Proline	Food related	0.123293	0.0526028
HMDB0000555	NA	3-Methyladipicacid	Food related	0.478335	0.00734803				HMDB0028744	NA	Asparaginyl-Valine	Food related	0.0347736	0.0301803
HMDB0040755	NA	3b-Hydroxy-6b-methoxy-7(11)-eremophilen-12,8a-olide	Food related	0.485568	-0.0204653				HMDB0035389	NA	Asitrilobin D	Food related	0.161585	0.0283048
HMDB0030988	NA	5-(2-Methylpropyl)tetrahydro-2-oxo-3-furancarboxylicacid	Food related	0.499101	0.0100125				HMDB0035596	NA	Armexifolin	Food related	0.371551	0.0187854
HMDB0035821	NA	MomordicosideG	Food related	0.503444	0.0990949				HMDB0003040	NA	Arabinosylhypoxanthine	Food related	0.331159	0.0337234
HMDB0039646	NA	GinsenosideM7cd	Food related	0.514141	0.0151129				HMDB0033336	NA	Antibiotic X 14889A	Food related	0.222958	0.013886
HMDB0003180	C05482	Cortol	Food related	0.514572	-0.00523217				HMDB0031394	NA	Annonisin	Food related	0.248037	0.0120027
HMDB0036662	NA	2beta,9xi-Dihydroxy-8-oxo-1(10),4,11(13)-germacratrien-12,6alpha-olide	Food related	0.514847	0.00966012				HMDB0028692	NA	Alanyllysine	Food related	0.0645911	0.032732
HMDB0038016	NA	GinsenosideRh5	Food related	0.517288	-0.112922				HMDB0011672	NA	Aflatoxin B1 dialcohol	Food related	0.889945	-0.000557253
HMDB0000752	NA	3-Methylglutaricacid	Food related	0.520605	0.00802038				HMDB0094711	C16322	9-Oxo-nonanoic acid	Food related	0.634728	0.0086669
HMDB0041041	NA	LucyinA	Food related	0.52116	-0.0669453				HMDB0030973	NA	9-Oxohexadecanoic acid	Food related	0.0718076	0.0361039
HMDB0033261	NA	P-CHLOROPHENYLALANINE	Food related	0.524545	0.00368104				HMDB0012869	NA	9'-Carboxy-gamma-tocotrienol	Food related	0.208344	0.0243517
HMDB0038746	NA	GibberellinA74	Food related	0.527777	-0.00669132				HMDB0030972	NA	8-Oxohexadecanoic acid	Food related	0.00408724	-0.0653167
HMDB0035028	NA	(x)-2-Heptanolglucoside	Food related	0.534675	-0.00843103				HMDB0041144	NA	8-Deoxy-11,13-dihydroxygrosheimin	Food related	0.108594	-0.0517413
HMDB0001104	C01239	N-Acetyl-b-glucosaminylamine	Food related	0.544073	-0.00557114				HMDB0000897	C02242	7-Methylguanine	Food related	0.18734	0.0834092
HMDB0041711	NA	Cis-Resveratrol3-O-glucuronide	Food related	0.550428	0.0347072				HMDB0035918	NA	7(14)-Bisabolene-2,3,10,11-tetrol	Food related	0.403784	0.0643567
HMDB0011683	NA	MolybdopterinprecursorZ	Food related	0.550988	0.0278155				HMDB0002886	C05961	6-Keto-prostaglandin F1a	Food related	0.655957	0.0125303
HMDB0007242	NA	DG(18:2(9Z,12Z)/15:0/0:0)	Food related	0.552249	0.0193777				HMDB0031624	NA	5-Phenyl-1-pentanol	Food related	0.0175952	0.039606
HMDB0029778	NA	Furaneol4-(6-malonylglucoside)	Food related	0.554793	-0.0899594				HMDB0012799	NA	5'-Carboxy-gamma-chromanol	Food related	0.215815	0.0239761
HMDB0007077	NA	DG(15:0/18:4(6Z,9Z,12Z,15Z)/0:0)	Food related	0.562964	-0.0235251				HMDB0004810	NA	5C-aglycone	Food related	0.894076	-0.0420052
HMDB0038978	NA	(1beta,2beta,5beta)-p-Menth-3-ene-1,2,5-triol	Food related	0.573965	0.00634229				HMDB0040276	NA	5-Acetoxydihydrotheaespirane	Food related	0.127344	0.0430392
HMDB0002815	C03916	LysoPC(18:1(9Z))	Food related	0.57725	-0.0382137				HMDB0012175	C03087	5-Acetamidovalerate	Food related	0.778413	0.0558042
HMDB0031393	NA	SquamocinB	Food related	0.57874	0.0163277				HMDB0039020	NA	5,8-Epoxy-5,8-dihydro-10'-apo-b,y-carotene-3,10'-diol	Food related	0.410731	-0.0263958
HMDB0038994	NA	GinsenoyneC	Food related	0.580805	0.011787				HMDB0041044	NA	5,7-Megastigmadien-9-ol glucoside	Food related	0.0667498	0.0882239
HMDB0002327	NA	1,11-Undecanedicarboxylicacid	Food related	0.587332	-0.0173055				HMDB0062410	C18175	5,6-epoxy,18R-HEPE	Food related	0.666558	0.0259514
HMDB0036977	NA	MuricinA	Food related	0.600445	0.0166971				HMDB0012109	C06475	5,6-Dihydroxyprostaglandin F1a	Food related	0.231726	0.022713
HMDB0001272	NA	Nicotineglucuronide	Food related	0.602347	0.00562902				HMDB0030988	NA	5-(2-Methylpropyl)tetrahydro-2-oxo-3-furancarboxylic acid	Food related	0.0420473	-0.00677741
HMDB0041424	NA	AtemoyacinB	Food related	0.602555	0.0130689				HMDB0006285	C16678	4-oxo-Retinoic acid	Food related	0.318258	0.0244368
HMDB0303163	NA	2-hydroxy-3-methyl-2-Cyclopenten-1-one	Food related	0.604248	-0.00305786				HMDB0031568	NA	4-Methyl-1-phenyl-2-pentanol	Food related	0.388104	0.0114382
HMDB0032656	NA	(Z)-6-(2-Methoxyvinyl)-7-methyl-2H-1-benzopyran-2-one	Food related	0.625015	0.00687087				HMDB0029354	NA	4-Hydroxyproline galactoside	Food related	0.223361	-0.00430188
HMDB0030765	NA	(-)-trans-3,4-Dihydro-4,8-dihydroxy-3-methyl-1H-2-benzopyran-1-one	Food related	0.630178	-0.0089893				HMDB0039536	NA	4-Hydroxy-16,18-tritriacontanedione	Food related	0.0286096	0.113969
HMDB0037562	NA	Rieslingacetal	Food related	0.630806	-0.0101746				HMDB0033528	C05663	4,6-Dihydroxy-2-quinolinecarboxylic acid	Food related	0.729613	0.00511487
HMDB0000897	C02242	7-Methylguanine	Food related	0.644368	-0.0198699				HMDB0039803	NA	4,4alpha,5,6-Tetrahydro-7-methyl-2(3H)-naphthalenone	Food related	0.149802	-0.0271006
HMDB0028952	NA	Lysyl-Hydroxyproline	Food related	0.648948	-0.0163305				HMDB0000555	NA	3-Methyladipic acid	Food related	0.023489	0.0772806
HMDB0030691	NA	Dihydrosuberenol	Food related	0.654598	0.046944				HMDB0031731	NA	3-Methyl-1-phenyl-3-pentanol	Food related	0.112026	0.0112462
HMDB0029654	NA	3,6-Epoxy-5,5,6,6-tetrahydro-b,b-carotene-3,5,5,6-tetrol	Food related	0.664094	-0.0886603				HMDB0029498	NA	3'-Methoxyfukiic acid	Food related	0.00956262	0.0273126
HMDB0036819	C02533	Dehydrovomifoliol	Food related	0.665075	0.00546366				HMDB0013131	NA	3-Hydroxyhexanoylcarnitine	Food related	0.158385	-0.0158018
HMDB0116650	NA	PG(a-13:0/i-20:0)	Food related	0.675978	0.0383974				HMDB0031969	NA	3-Hydroxy-2-(4-methylbenzoyl)-4H-1-benzopyran-4-one	Food related	0.316106	-0.00372506
HMDB0036059	NA	GanoderenicacidD	Food related	0.678726	0.0396039				HMDB0006599	NA	3-Galactosyllactose	Food related	0.96985	0.000399845
HMDB0038580	NA	Cibaricacid	Food related	0.679695	0.00216456				HMDB0000444	NA	3-Furoic acid	Food related	0.734086	-0.00107414
HMDB0007396	NA	DG(20:1(11Z)/18:4(6Z,9Z,12Z,15Z)/0:0)	Food related	0.68292	-0.00279524				HMDB0036690	C09518	3-Epinobilin	Food related	0.0373334	0.020769
HMDB0034538	NA	MubeninB	Food related	0.683826	-0.0305677				HMDB0040755	NA	3b-Hydroxy-6b-methoxy-7(11)-eremophilen-12,8a-olide	Food related	0.780776	0.00454546
HMDB0062410	C18175	5,6-epoxy,18R-HEPE	Food related	0.683845	0.0797237				HMDB0036524	NA	3b,8b-Dihydroxy-6b-(3-chloro-2-hydroxy-2-methylbutanoyloxy)-7(11)-eremophilen-12,8-olide	Food related	0.0128847	0.100871
HMDB0029767	NA	Saringosterol3-glucoside	Food related	0.687733	0.0734105				HMDB0036133	NA	3-[[5-Methyl-2-(1-methylethyl)cyclohexyl]oxy]-1,2-propanediol	Food related	0.254504	0.0397221
HMDB0039042	NA	(3x,5a,9x,10b)-O-(3-Hydroxy-6-oxo-7-drimen-11-yl)umbelliferone	Food related	0.689429	0.011325				HMDB0029654	NA	3,6-Epoxy-5,5',6,6'-tetrahydro-b,b-carotene-3',5,5',6'-tetrol	Food related	0.389507	-0.0075837
HMDB0031973	NA	(2RS,5RS)-(E)-2-(2-Phenylethenyl)-1,3-dioxan-5-ol	Food related	0.697848	-0.0647008				HMDB0010321	NA	3,17-Androstanediol glucuronide	Food related	0.11648	-0.0203414
HMDB0035918	NA	7(14)-Bisabolene-2,3,10,11-tetrol	Food related	0.699088	-0.00351279				HMDB0038154	NA	3,11,12-Trihydroxy-1(10)-spirovetiven-2-one	Food related	0.155895	0.0213137
HMDB0062318	NA	1-heptadecanoyl-glycero-3-phosphate	Food related	0.704443	0.0178274				HMDB0061117	NA	3-(3,5-dihydroxyphenyl)-1-propanoic acid sulphate	Food related	0.450619	0.00539854
HMDB0030972	NA	8-Oxohexadecanoicacid	Food related	0.704894	0.0985443				HMDB0003503	C01207	3-(3,4-Dihydroxyphenyl)lactic acid	Food related	0.267336	0.0257047
HMDB0028892	NA	Histidinyl-Phenylalanine	Food related	0.716367	0.00594009				HMDB0002039	C11118	2-Pyrrolidinone	Food related	0.11095	-0.0965018
HMDB0031380	NA	(6beta,7alpha,12beta,13beta)-7-Hydroxy-11,16-dioxo-8,14-apianadien-22,6-olide	Food related	0.71725	0.0124186				HMDB0002285	NA	2-Indolecarboxylic acid	Food related	0.376564	0.0101188
HMDB0056220	NA	DG(20:1n9/0:0/18:2n6)	Food related	0.717594	0.00889902				HMDB0001065	C02735	2-Hydroxyphenethylamine	Food related	0.3698	0.0193518
HMDB0056150	NA	DG(14:1n5/0:0/18:3n3)	Food related	0.721304	0.0257206				HMDB0031103	NA	2-Hydroxylinolenic acid	Food related	0.0793355	0.0723296
HMDB0030973	NA	9-Oxohexadecanoicacid	Food related	0.724553	0.0428849				HMDB0000403	NA	2-Hydroxyadenine	Food related	0.125171	0.0556737
HMDB0304393	C03230	(Indol-3-yl)glycolaldehyde	Food related	0.726527	0.0042969				HMDB0031713	NA	2-Hydroxy-4-imino-2,5-cyclohexadienone	Food related	0.051124	0.00685759
HMDB0001501	NA	Guanosinediphosphateadenosine	Food related	0.732356	0.0551756				HMDB0000407	NA	2-Hydroxy-3-methylbutyric acid	Food related	0.926515	-0.00423826
HMDB0032134	NA	Gentiobiosyl2-methyl-6-oxo-2E,4E-heptadienoate	Food related	0.734573	0.134657				HMDB0059708	NA	2-Ethylsuberic acid	Food related	0.48665	0.00867476
HMDB0005771	NA	Rigin	Food related	0.735103	0.0571126				HMDB0001862	NA	2-Ethylacrylic acid	Food related	0.926364	-0.00249521
HMDB0033505	NA	(9Z,11R,12S,13S,15Z)-12,13-Epoxy-11-hydroxy-9,15-octadecadienoicacid	Food related	0.736878	0.0143183				HMDB0001975	NA	2-Ethyl-2-Hydroxybutyric acid	Food related	0.385249	0.0175952
HMDB0033976	NA	Physapubenolide	Food related	0.738142	0.00661697				HMDB0031031	NA	2-Dodecylbenzenesulfonic acid	Food related	0.611109	0.0243147
HMDB0034702	C19241	FumonisinB1	Food related	0.738296	0.0195001				HMDB0036662	NA	2beta,9xi-Dihydroxy-8-oxo-1(10),4,11(13)-germacratrien-12,6alpha-olide	Food related	0.0840673	-0.0212939
HMDB0000881	C02470	Xanthurenicacid	Food related	0.74955	-0.00642714				HMDB0060127	NA	25-Hydroxyvitamin D3-26,23-lactol	Food related	0.83825	0.071764
HMDB0036213	NA	Cis-3-Hexenyllactate	Food related	0.752824	-0.00507016				HMDB0012643	NA	20-Trihydroxy-leukotriene-B4	Food related	0.705565	0.00399733
HMDB0035389	NA	AsitrilobinD	Food related	0.753651	0.0133114				HMDB0012639	C03577	20-Hydroxy-leukotriene E4	Food related	0.219246	0.014913
HMDB0029710	C04831	DIMBOA-Glc	Food related	0.753861	-0.0489336				HMDB0059764	C14330	2,6-Dimethyl-naphtalene	Food related	0.228116	0.0129448
HMDB0028871	NA	Hydroxyprolyl-Proline	Food related	0.754054	0.00244521				HMDB0030909	NA	2,3-Secoporrigenin	Food related	0.309209	0.0108178
HMDB0012799	NA	5-Carboxy-gamma-chromanol	Food related	0.759183	-0.00741398				HMDB0032014	NA	2,3,6-Trimethylbenzaldehyde	Food related	0.95779	0.00092187
HMDB0012503	NA	10,11-dihydro-20-trihydroxy-leukotrieneB4	Food related	0.766275	-0.0016463				HMDB0012497	C15668	1-Pyrroline	Food related	0.530289	0.0109343
HMDB0001312	NA	Diadenosinediphosphate	Food related	0.769025	0.0443534				HMDB0029302	NA	1-Phenyl-6,7-dihydroxy-isochroman	Food related	0.0722844	0.00515362
HMDB0031304	NA	Osmundalin	Food related	0.770877	0.0102686				HMDB0032959	NA	1-Octen-3-yl glucoside	Food related	0.416668	-0.0515188
HMDB0037589	NA	19-Hydroxydeacetylnomilinicacid17-beta-D-glucopyranoside	Food related	0.772134	0.00883921				HMDB0011729	C03661	1-Kestose	Food related	0.0603562	0.029638
HMDB0032147	NA	Geranylcitronellol	Food related	0.778995	0.00142438				HMDB0062318	NA	1-heptadecanoyl-glycero-3-phosphate	Food related	0.163199	0.0257296
HMDB0007048	NA	DG(14:1(9Z)/18:4(6Z,9Z,12Z,15Z)/0:0)	Food related	0.779838	0.00551332				HMDB0036992	NA	1-Cyclopropyl-4-methyl-1,3-cyclohexanediol	Food related	0.0893419	0.0241545
HMDB0034721	NA	Procurcumadiol	Food related	0.780673	0.00873701				HMDB0031007	NA	1-Acetoxy-2-hydroxy-16-heptadecyn-4-one	Food related	0.19093	0.0176731
HMDB0030690	NA	(E)-Suberenol	Food related	0.805857	0.00430535				HMDB0005886	NA	19-Noretiocholanolone	Food related	0.513471	0.0206675
HMDB0031964	NA	(3b,6b,8b,12a)-8,12-Epoxy-7(11)-eremophilene-6-angeloyloxy-8,12-dimethoxy-3-ol	Food related	0.807348	-0.00212874				HMDB0037589	NA	19-Hydroxydeacetylnomilinic acid 17-beta-D-glucopyranoside	Food related	0.226667	-0.00913482
HMDB0007387	NA	DG(20:1(11Z)/15:0/0:0)	Food related	0.810713	-0.00572632				HMDB0062612	NA	17-phenyl-18,19,20-trinor-prostaglandin E2	Food related	0.367591	0.0115536
HMDB0031168	NA	CohibinA	Food related	0.820871	0.0174464				HMDB0060046	NA	15d PGD2	Food related	0.630525	0.00702544
HMDB0035102	NA	LansiosideB	Food related	0.833209	-0.0633931				NA	C02621	13-Hydroxylupanine	Food related	0.0635113	0.192579
HMDB0032014	NA	2,5-Dimethylbenzaldehyde	Food related	0.833944	-0.0012033				HMDB0040901	NA	13-Hydroxy-9-methoxy-10-oxo-11-octadecenoic acid	Food related	0.150959	-0.00826544
HMDB0029354	NA	4-Hydroxyprolinegalactoside	Food related	0.83444	0.00434569				HMDB0005076	NA	13,14-Dihydro PGF-1a	Food related	0.12423	-0.159743
HMDB0000736	NA	Isobutyrylcarnitine	Food related	0.838607	0.00593559				HMDB0012553	NA	12-Oxo-20-trihydroxy-leukotriene B4	Food related	0.386624	0.0876921
HMDB0035970	NA	(3beta,17alpha,23S)-17,23-Epoxy-3,29-dihydroxy-27-norlanosta-7,9(11)-diene-15,24-dione	Food related	0.847173	0.00331307				HMDB0112190	NA	12-Hydroxyhexadecanoic acid	Food related	0.671024	0.00693444
HMDB0007072	NA	DG(15:0/18:1(11Z)/0:0)	Food related	0.848357	0.00521341				HMDB0060094	NA	12,20-Dioxo-leukotriene B4	Food related	0.00409219	0.092948
HMDB0041144	NA	8-Deoxy-11,13-dihydroxygrosheimin	Food related	0.849707	0.00540344				HMDB0035881	NA	11-Hydroxy-9-tridecenoic acid	Food related	0.0506749	0.00549778
HMDB0036730	NA	Tricyclohumuladiol	Food related	0.851048	-0.00250594				HMDB0004242	C05964	11-Dehydro-thromboxane B2	Food related	0.215564	-0.022976
HMDB0029130	NA	Valyl-Isoleucine	Food related	0.851763	0.00187869				HMDB0031923	NA	10,20-Dihydroxyeicosanoic acid	Food related	0.792679	-0.00255653
HMDB0029383	NA	Chlorogenoquinone	Food related	0.854141	0.00268726				HMDB0012503	NA	10,11-dihydro-20-trihydroxy-leukotriene B4	Food related	0.12349	0.035782
HMDB0007018	NA	DG(14:0/18:3(9Z,12Z,15Z)/0:0)	Food related	0.85422	0.00667265				HMDB0002327	NA	1,11-Undecanedicarboxylic acid	Food related	0.660484	0.00440168
HMDB0010329	NA	Dopamineglucuronide	Food related	0.856179	-0.00231841				HMDB0062323	NA	1-(9Z-hexadecenoyl)-glycero-3-phosphate	Food related	0.242554	0.0114697
HMDB0003040	NA	Arabinosylhypoxanthine	Food related	0.856601	-0.0184058				HMDB0039953	NA	1-(3-Methylbutanoyl)-6-apiosylglucose	Food related	0.230052	-0.0397775
HMDB0036524	NA	3b,8b-Dihydroxy-6b-(3-chloro-2-hydroxy-2-methylbutanoyloxy)-7(11)-eremophilen-12,8-olide	Food related	0.858749	0.00367338				HMDB0062305	NA	1-(11Z-eicosenoyl)-glycero-3-phosphate	Food related	0.0687391	-1.4205
HMDB0033336	NA	AntibioticX14889A	Food related	0.858916	-0.0169073				HMDB0032656	NA	(Z)-6-(2-Methoxyvinyl)-7-methyl-2H-1-benzopyran-2-one	Food related	0.859028	0.00257917
HMDB0010325	NA	Ethylglucuronide	Food related	0.862441	-0.00349723				HMDB0030197	NA	(Z)-3-Oxo-2-(2-pentenyl)-1-cyclopenteneacetic acid	Food related	0.127225	0.0208889
HMDB0094711	C16322	9-Oxo-nonanoicacid	Food related	0.869073	-0.00438398				HMDB0035028	NA	(x)-2-Heptanol glucoside	Food related	0.360163	0.0239376
HMDB0034510	NA	Erythrodiol3-decanoate	Food related	0.869442	0.00754558				HMDB0030694	NA	(S)-5,7-Dihydroxy-6,8-dimethylflavanone	Food related	0.443626	0.0215349
HMDB0033709	NA	Desglucocoroloside	Food related	0.884952	0.00668462				HMDB0037798	C08285	(S)-10,16-Dihydroxyhexadecanoic acid	Food related	0.164373	-0.0276027
HMDB0030200	NA	HovenineA	Food related	0.886025	0.0135884				HMDB0030324	C06182	(R)-Pelletierine	Food related	0.255728	0.0875595
HMDB0039020	NA	5,8-Epoxy-5,8-dihydro-10-apo-b,y-carotene-3,10-diol	Food related	0.886672	-0.00221234				HMDB0033965	NA	(R)-Pantothenic acid 4'-O-b-D-glucoside	Food related	0.374456	0.0400053
HMDB0062612	NA	17-phenyl-18,19,20-trinor-prostaglandinE2	Food related	0.891152	-0.00298192				HMDB0030690	NA	(E)-Suberenol	Food related	0.832829	0.00899693
HMDB0036640	NA	Furanofukinin	Food related	0.893082	0.00176557				HMDB0031296	NA	(E)-2-Octen-1-ol	Food related	0.00921062	0.0146857
HMDB0031031	NA	2-Dodecylbenzenesulfonicacid	Food related	0.907596	-0.00184086				HMDB0033505	NA	(9Z,11R,12S,13S,15Z)-12,13-Epoxy-11-hydroxy-9,15-octadecadienoic acid	Food related	0.174761	0.0389785
HMDB0000407	NA	2-Hydroxy-3-MethylbutyricAcid	Food related	0.907865	0.00310508				HMDB0059633	C15988	(9S,10S)-9,10-dihydroxyoctadecanoate	Food related	0.464771	0.00783439
HMDB0038798	NA	(1(10)E,4a,5E)-1(10),5-Germacradiene-12-acetoxy-4,11-diol	Food related	0.911876	-0.00121704				HMDB0031380	NA	(6beta,7alpha,12beta,13beta)-7-Hydroxy-11,16-dioxo-8,14-apianadien-22,6-olide	Food related	0.00470955	0.10757
HMDB0038539	NA	GoshonosideF1	Food related	0.922318	0.00119891				HMDB0030895	NA	(4R,5S,7R,11x)-11,12-Dihydroxy-1(10)-spirovetiven-2-one 12-glucoside	Food related	0.92052	0.0186794
HMDB0006285	C16678	All-trans-4-oxoretinoicacid	Food related	0.925155	-0.000880187				HMDB0039043	NA	(3'x,5'a,9'x,10'b)-O-(6-Oxo-7-drimen-11-yl)umbelliferone	Food related	0.919535	-0.00097048
HMDB0036992	NA	1-Cyclopropyl-4-methyl-1,3-cyclohexanediol	Food related	0.946816	-0.00155899				HMDB0039042	NA	(3'x,5'a,9'x,10'b)-O-(3-Hydroxy-6-oxo-7-drimen-11-yl)umbelliferone	Food related	0.371894	0.0260316
HMDB0011502	NA	LysoPE(15:0/0:0)	Food related	0.948373	-0.00114108				HMDB0035970	NA	(3beta,17alpha,23S)-17,23-Epoxy-3,29-dihydroxy-27-norlanosta-7,9(11)-diene-15,24-dione	Food related	0.00564247	-0.022525
HMDB0012497	C15668	1-Pyrroline	Food related	0.949057	0.000539642				HMDB0035295	NA	(3beta,15alpha,22S,24E)-3,15,22-Trihydroxylanosta-7,9(11),24-trien-26-oic acid	Food related	0.982969	0.00192381
HMDB0036133	NA	3-[[5-Methyl-2-(1-methylethyl)cyclohexyloxy-1,2-propanediol	Food related	0.950948	0.00193799				HMDB0031964	NA	(3b,6b,8b,12a)-8,12-Epoxy-7(11)-eremophilene-6-angeloyloxy-8,12-dimethoxy-3-ol	Food related	0.319207	0.087481
HMDB0007196	NA	DG(18:1(11Z)/20:2(11Z,14Z)/0:0)	Food related	0.95766	0.000997163				HMDB0031973	NA	(2RS,5RS)-(E)-2-(2-Phenylethenyl)-1,3-dioxan-5-ol	Food related	0.250588	0.0251536
HMDB0012639	C03577	20-Hydroxy-leukotrieneE4	Food related	0.961274	-0.00351973				HMDB0035723	NA	(1R,2S,3S,4R)-p-Menthane-2,3-diol	Food related	0.217951	0.00789487
HMDB0012869	NA	9-Carboxy-gamma-tocotrienol	Food related	0.962458	0.00209996				HMDB0036117	NA	(1'R)-Nepetalic acid	Food related	0.103585	0.0330491
HMDB0034463	NA	Austin	Food related	0.963632	0.00079342				HMDB0032731	NA	(1E,4Z,6a,8b,10a)-8-Angeloyloxy-10,15-dihydroxy-3-oxo-1,4,11(13)-germacratrien-12,6-olide	Food related	0.011627	0.0399169
NA	C02621	13-Hydroxylupanine	Food related	0.966221	0.00712257				HMDB0038978	NA	(1beta,2beta,5beta)-p-Menth-3-ene-1,2,5-triol	Food related	0.490753	0.00783509
HMDB0002366	NA	Tiglylcarnitine	Food related	0.97646	-0.000721701				HMDB0038798	NA	(1(10)E,4a,5E)-1(10),5-Germacradiene-12-acetoxy-4,11-diol	Food related	0.497279	0.0335893
HMDB0011557	NA	MG(0:0/22:6(4Z,7Z,10Z,13Z,16Z,19Z)/0:0)	Food related	0.976492	-0.000134633				HMDB0030598	C10725	(-)-Wikstromol	Food related	0.00560766	0.0415981
HMDB0003128	C05481	Cortolone	Food related	0.99337	5.96946e-05				HMDB0030765	NA	(-)-trans-3,4-Dihydro-4,8-dihydroxy-3-methyl-1H-2-benzopyran-1-one	Food related	0.05851	0.0316673
HMDB0004242	C05964	11-Dehydro-thromboxaneB2	Food related	0.993809	0.000547218				HMDB0030564	C10275	trans-Piceid	Food related; Drug related	0.10618	-0.0378754
HMDB0007047	NA	DG(14:1(9Z)/18:3(9Z,12Z,15Z)/0:0)	Food related	0.996974	0.000129441				HMDB0011639	NA	Topaquinone	Food related; Drug related	0.000392433	-0.344921
HMDB0039803	NA	4,4alpha,5,6-Tetrahydro-7-methyl-2(3H)-naphthalenone	Food related	0.999604	3.81772e-06				HMDB0001442	C04741	Prostaglandin E1	Food related; Drug related	0.0108104	0.0249467
HMDB0005785	NA	INDOLE-3-CARBINOL	Food related; Drug related	0.00828074	0.0735149				HMDB0011756	C02710	N-Acetylleucine	Food related; Drug related	0.314898	0.0195947
HMDB0004670	C14767	9(S)-HODE	Food related; Drug related	0.0260625	-0.0938597				HMDB0013253	C05135	N-Acetylhistamine	Food related; Drug related	0.660492	0.0136678
HMDB0001904	NA	3-Nitrotyrosine	Food related; Drug related	0.0540039	0.0329758				HMDB0029598	D00393	Metenamine	Food related; Drug related	0.284962	0.0149442
HMDB0038707	C09840	Carvacrol	Food related; Drug related	0.0903321	-0.155734				HMDB0005785	NA	Indole-3-carbinol	Food related; Drug related	0.450252	0.0366843
HMDB0011756	C02710	Acetyl-DL-Leucine	Food related; Drug related	0.106389	-0.104083				HMDB0038707	C09840	Ganoderiol F	Food related; Drug related	0.0558645	0.033925
HMDB0030564	C10275	Trans-Piceid	Food related; Drug related	0.143652	-0.0791174				HMDB0032260	D04353	Ethylene glycol distearate	Food related; Drug related	0.131067	0.0367729
HMDB0010720	C01771	But-2-enoicacid	Food related; Drug related	0.167592	-0.160536				HMDB0000626	C04483	Deoxycholic acid	Food related; Drug related	0.138468	0.0958402
HMDB0030699	C02168	5,7-Dihydroxyisoflavone	Food related; Drug related	0.238471	0.0415201				HMDB0034401	C10443	Cyclostenol	Food related; Drug related	0.336499	0.0111014
HMDB0013253	C05135	Nomega-Acetylhistamine	Food related; Drug related	0.238822	-0.0742493				HMDB0010720	C01771	But-2-enoic acid	Food related; Drug related	0.993932	-0.00127237
HMDB0029598	D00393	Methenamine	Food related; Drug related	0.25471	0.00540703				HMDB0004670	C14767	alpha-Dimorphecolic acid	Food related; Drug related	0.565088	0.0124717
HMDB0002059	C08317	12-Hydroxydodecanoicacid	Food related; Drug related	0.301374	0.0119458				HMDB0030820	C09264	Aesculin	Food related; Drug related	0.0764164	0.016183
HMDB0032260	D04353	Ethyleneglycoldistearate	Food related; Drug related	0.406096	0.030502				HMDB0030699	C02168	5,7-Dihydroxyisoflavone	Food related; Drug related	0.0799647	0.0245295
HMDB0034401	C10443	Cyclostenol	Food related; Drug related	0.429067	-0.0232397				HMDB0001904	NA	3-Nitrotyrosine	Food related; Drug related	0.0087433	0.00739946
HMDB0001442	C04741	ProstaglandinE1	Food related; Drug related	0.47565	0.011187				HMDB0002059	C08317	12-Hydroxydodecanoic acid	Food related; Drug related	0.436404	0.00926012
HMDB0000626	C04483	Deoxycholicacid	Food related; Drug related	0.560263	0.0423838				HMDB0032538	C06771	Triethanolamine	Food related; Drug related; Environment	0.737364	0.018241
HMDB0030820	C09264	Aesculin	Food related; Drug related	0.901446	0.00943432				HMDB0039531	C07475	Ethoxyquin	Food related; Drug related; Environment	0.15314	0.0272124
HMDB0011639	NA	Topaquinone	Food related; Drug related	0.975483	-0.000325658				HMDB0003012	C00292	Aniline	Food related; Drug related; Environment	0.0109495	0.0557108
HMDB0032538	C06771	Trolamine	Food related; Drug related; Environment	0.218221	0.00397173				HMDB0060665	C07446	Isonicotinic acid	Host; Drug related	0.000261982	0.0512324
HMDB0003012	C00292	Aniline	Food related; Drug related; Environment	0.254703	0.00419101				HMDB0012454	C17335	3beta,7alpha-Dihydroxy-5-cholestenoate	Host; Food related	0.723812	-0.0144468
HMDB0039531	C07475	ETHOXYQUIN	Food related; Drug related; Environment	0.892146	0.00179838				HMDB0003959	C05295	19-Oxotestosterone	Host; Food related	0.499673	-0.0383857
HMDB0060665	C07446	Isonicotinicacid	Host; Drug related	0.464932	0.00680999				HMDB0002776	C04671	13,14-Dihydro-15-keto-PGE2	Host; Food related	0.0389764	-0.0840765
HMDB0302468	C00344	Phosphatidylglycerol	Host; Food related	0.0236663	0.0631403				HMDB0000773	C00270	N-Acetyl-a-neuraminic acid	Host; Food related; Drug related	0.144604	0.203669
HMDB0003959	C05295	19-Oxotestosterone	Host; Food related	0.125791	0.0971299				HMDB0000299	C01762	Xanthosine	Host; Microbiota; Food related	0.131416	0.0594108
HMDB0002776	C04671	13,14-Dihydro-15-keto-PGE2	Host; Food related	0.601258	-0.0205063				HMDB0010328	C03033	Tyramine glucuronide	Host; Microbiota; Food related	0.0193746	-0.0759693
HMDB0012454	C17335	3beta,7alpha-Dihydroxy-5-cholestenoate	Host; Food related	0.685708	-0.0217002				HMDB0000958	C00417	trans-Aconitic acid	Host; Microbiota; Food related	0.143268	-0.0266335
HMDB0000773	C00270	N-Acetylneuraminicacid	Host; Food related; Drug related	0.107717	-0.108235				HMDB0003553	C01613	Stachyose	Host; Microbiota; Food related	0.168267	0.0732143
HMDB0000269	C00836	Sphinganine	Host; Microbiota; Food related	0.00828757	-0.173362				HMDB0000269	C00836	Sphinganine	Host; Microbiota; Food related	0.742714	-0.0110234
HMDB0011680	C05768	Inosine2,3-cyclicphosphate	Host; Microbiota; Food related	0.012079	-0.524683				HMDB0001129	C00645	N-Acetylmannosamine	Host; Microbiota; Food related	0.636223	-0.0078121
HMDB0000299	C01762	Xanthosine	Host; Microbiota; Food related	0.0206098	0.181352				HMDB0003357	C00437	N2-Acetylornithine	Host; Microbiota; Food related	0.72669	0.012787
HMDB0003871	C04717	13(S)-HpODE	Host; Microbiota; Food related	0.0211849	-0.0546019				HMDB0004181	C05827	Methylimidazole acetaldehyde	Host; Microbiota; Food related	0.337778	-0.0408557
HMDB0003950	C05276	7-Methylinosine	Host; Microbiota; Food related	0.0411611	0.0488224				HMDB0002513	C03033	Lithocholate 3-O-glucuronide	Host; Microbiota; Food related	0.0501317	-0.0141199
HMDB0003357	C00437	N2-Acetyl-L-ornithine	Host; Microbiota; Food related	0.0554787	-0.200405				HMDB0006556	C05938	L-4-Hydroxyglutamate semialdehyde	Host; Microbiota; Food related	0.0231503	0.0863754
HMDB0004073	C05634	5-Hydroxyindoleacetaldehyde	Host; Microbiota; Food related	0.0710001	0.0479613				HMDB0011680	C05768	Inosine 2',3'-cyclic phosphate	Host; Microbiota; Food related	0.177015	-0.115756
HMDB0000152	C00628	Gentisicacid	Host; Microbiota; Food related	0.10158	-0.032203				HMDB0000152	C00628	Gentisic acid	Host; Microbiota; Food related	0.374639	0.00803068
HMDB0001229	C00822	Dopaquinone	Host; Microbiota; Food related	0.127028	0.0343285				HMDB0000621	C00309	D-Ribulose	Host; Microbiota; Food related	0.916194	0.00300312
HMDB0000621	C00309	D-Ribulose	Host; Microbiota; Food related	0.136055	-0.133052				HMDB0001548	C00117	D-Ribose 5-phosphate	Host; Microbiota; Food related	0.151809	0.0243907
HMDB0002513	C03033	Lithocholate3-O-glucuronide	Host; Microbiota; Food related	0.137932	0.0173679				HMDB0001229	C00822	Dopaquinone	Host; Microbiota; Food related	0.783153	0.0192873
HMDB0004949	C00195	N-Palmitoylsphingosine	Host; Microbiota; Food related	0.14869	0.0614242				HMDB0000085	C00330	Deoxyguanosine	Host; Microbiota; Food related	0.501809	0.0302346
HMDB0003553	C01613	Stachyose	Host; Microbiota; Food related	0.192041	-0.129258				HMDB0000905	C00360	Deoxyadenosine monophosphate	Host; Microbiota; Food related	0.173445	0.0269556
HMDB0006556	C05938	L-4-Hydroxyglutamatesemialdehyde	Host; Microbiota; Food related	0.255997	-0.0289192				HMDB0001013	C00190	Cotinine glucuronide	Host; Microbiota; Food related	0.101601	0.0331315
HMDB0010328	C03033	Tyramineglucuronide	Host; Microbiota; Food related	0.281206	0.134698				HMDB0010330	C03033	Cholesterol glucuronide	Host; Microbiota; Food related	0.623881	0.0099104
HMDB0002134	C01888	Aminoacetone	Host; Microbiota; Food related	0.282825	0.0173954				HMDB0004949	C00195	Cer(d18:1/16:0)	Host; Microbiota; Food related	0.55939	0.00490768
HMDB0004181	C05827	Methylimidazoleacetaldehyde	Host; Microbiota; Food related	0.311136	0.00503058				HMDB0000658	C02530	CE(16:1(9Z))	Host; Microbiota; Food related	0.8974	0.00101752
HMDB0006892	C05451	7a-Hydroxy-5b-cholestan-3-one	Host; Microbiota; Food related	0.404555	-0.0312317				HMDB0002134	C01888	Aminoacetone	Host; Microbiota; Food related	0.562502	0.00719416
HMDB0000905	C00360	Deoxyadenosinemonophosphate	Host; Microbiota; Food related	0.466886	0.0679885				HMDB0001178	C00301	Adenosine diphosphate ribose	Host; Microbiota; Food related	0.239753	0.0276724
HMDB0000958	C00417	Aconiticacid	Host; Microbiota; Food related	0.478789	-0.40463				HMDB0003950	C05276	7-Methylinosine	Host; Microbiota; Food related	0.713922	0.0112907
HMDB0000658	C02530	CE(16:1(9Z))	Host; Microbiota; Food related	0.563816	0.00363223				HMDB0006892	C05451	7a-Hydroxy-5b-cholestan-3-one	Host; Microbiota; Food related	0.0661421	0.0386443
HMDB0001013	C00190	Cotinineglucuronide	Host; Microbiota; Food related	0.5749	-0.00901042				HMDB0000763	C05635	5-Hydroxyindoleacetic acid	Host; Microbiota; Food related	0.990322	0.000124708
HMDB0001178	C00301	Adenosinediphosphateribose	Host; Microbiota; Food related	0.593526	0.0519878				HMDB0004073	C05634	5-Hydroxyindoleacetaldehyde	Host; Microbiota; Food related	0.439096	-0.017623
HMDB0000002	C00986	1,3-Propanediamine	Host; Microbiota; Food related	0.602551	-0.0542682				HMDB0000017	C00847	4-Pyridoxic acid	Host; Microbiota; Food related	0.054386	0.0299192
HMDB0001548	C00117	D-Ribose5-phosphate	Host; Microbiota; Food related	0.612483	0.0574519				HMDB0003871	C04717	13-L-Hydroperoxylinoleic acid	Host; Microbiota; Food related	0.185255	0.0165182
HMDB0000085	C00330	Deoxyguanosine	Host; Microbiota; Food related	0.627041	0.0221977				HMDB0000002	C00986	1,3-Diaminopropane	Host; Microbiota; Food related	0.0786665	0.0185959
HMDB0001129	C00645	N-Acetylmannosamine	Host; Microbiota; Food related	0.66422	0.004206				HMDB0000292	C00385	Xanthine	Host; Microbiota; Food related; Drug related	0.18696	0.124466
HMDB0010330	C03033	Cholesterolglucuronide	Host; Microbiota; Food related	0.677304	0.0525855				HMDB0000290	C00043	Uridine diphosphate-N-acetylglucosamine	Host; Microbiota; Food related; Drug related	0.938166	0.000578424
HMDB0000763	C05635	5-Hydroxyindoleaceticacid	Host; Microbiota; Food related	0.699682	-0.00722884				HMDB0000288	C00105	Uridine 5'-monophosphate	Host; Microbiota; Food related; Drug related	0.865004	0.00578488
HMDB0000017	C00847	4-Pyridoxicacid	Host; Microbiota; Food related	0.905156	-0.00196727				HMDB0000296	C00299	Uridine	Host; Microbiota; Food related; Drug related	0.678663	0.0496009
HMDB0000128	C00581	Guanidineaceticacid	Host; Microbiota; Food related; Drug related	0.00411916	-0.131048				HMDB0000289	C00366	Uric acid	Host; Microbiota; Food related; Drug related	0.106325	-0.0579027
HMDB0000290	C00043	Uridinediphosphate-N-acetylglucosamine	Host; Microbiota; Food related; Drug related	0.013931	0.247009				HMDB0000300	C00106	Uracil	Host; Microbiota; Food related; Drug related	0.0431427	0.0544268
HMDB0000133	C00387	Guanosine	Host; Microbiota; Food related; Drug related	0.0367813	0.0526246				HMDB0000262	C00178	Thymine	Host; Microbiota; Food related; Drug related	0.104549	0.0208794
HMDB0000296	C00299	Uridine	Host; Microbiota; Food related; Drug related	0.0755096	0.0282235				HMDB0001256	C00750	Spermine	Host; Microbiota; Food related; Drug related	0.167941	0.0198762
HMDB0001431	C00534	Pyridoxamine	Host; Microbiota; Food related; Drug related	0.0796608	0.0222449				HMDB0001257	C00315	Spermidine	Host; Microbiota; Food related; Drug related	0.504989	0.00789278
HMDB0000618	C00199	D-Ribulose5-phosphate	Host; Microbiota; Food related; Drug related	0.0874991	0.216899				HMDB0001489	C00620	Ribose 1-phosphate	Host; Microbiota; Food related; Drug related	0.268626	-0.00361953
HMDB0000150	C00198	Gluconolactone	Host; Microbiota; Food related; Drug related	0.110572	-0.167579				HMDB0001431	C00534	Pyridoxamine	Host; Microbiota; Food related; Drug related	0.797337	0.0176763
HMDB0011691	C00127	2,3cyclicCMP	Host; Microbiota; Food related; Drug related	0.116469	-0.133853				HMDB0008901	C00350	PE(15:0/20:2(11Z,14Z))	Host; Microbiota; Food related; Drug related	0.347678	-0.0309933
HMDB0000195	C00294	Inosine	Host; Microbiota; Food related; Drug related	0.135268	0.0880214				HMDB0008855	C00350	PE(14:1(9Z)/14:1(9Z))	Host; Microbiota; Food related; Drug related	0.946164	0.000854445
HMDB0060475	C00025	L-Glutamate	Host; Microbiota; Food related; Drug related	0.170736	-0.0426527				HMDB0000210	C00864	Pantothenic acid	Host; Microbiota; Food related; Drug related	0.267731	0.103496
HMDB0000625	C00257	Gluconicacid	Host; Microbiota; Food related; Drug related	0.171532	-0.227121				HMDB0000218	C01103	Orotidylic acid	Host; Microbiota; Food related; Drug related	0.153237	-0.237464
HMDB0000034	C00147	Adenine	Host; Microbiota; Food related; Drug related	0.185977	-0.064286				HMDB0000214	C00077	Ornithine	Host; Microbiota; Food related; Drug related	0.135243	0.0271639
HMDB0008901	C00350	PE(15:0/20:2(11Z,14Z))	Host; Microbiota; Food related; Drug related	0.190108	-0.0561048				HMDB0001138	C00624	N-Acetyl-L-glutamic acid	Host; Microbiota; Food related; Drug related	0.897595	-0.0070526
HMDB0000300	C00106	Uracil	Host; Microbiota; Food related; Drug related	0.21731	0.0218463				HMDB0000211	C00137	myo-Inositol	Host; Microbiota; Food related; Drug related	0.253802	0.0636215
HMDB0000089	C00475	Cytidine	Host; Microbiota; Food related; Drug related	0.233419	0.0389374				HMDB0000195	C00294	Inosine_2	Host; Microbiota; Food related; Drug related	0.00330839	0.0336362
HMDB0001257	C00315	Spermidine	Host; Microbiota; Food related; Drug related	0.257045	0.0657243				HMDB0000157	C00262	Hypoxanthine	Host; Microbiota; Food related; Drug related	0.178874	0.0175323
HMDB0000500	C00156	P-Salicylicacid	Host; Microbiota; Food related; Drug related	0.300133	-0.0134898				HMDB0001397	C00144	Guanosine monophosphate	Host; Microbiota; Food related; Drug related	0.0244295	-0.311005
HMDB0000214	C00077	L-Ornithine	Host; Microbiota; Food related; Drug related	0.310286	-1.11177				HMDB0000133	C00387	Guanosine	Host; Microbiota; Food related; Drug related	0.87099	0.00161305
HMDB0001138	C00624	N-Acetyl-L-glutamicacid	Host; Microbiota; Food related; Drug related	0.32287	-0.0259094				HMDB0000132	C00242	Guanine	Host; Microbiota; Food related; Drug related	0.919977	0.00064295
HMDB0000068	C00788	(-)-Epinephrine	Host; Microbiota; Food related; Drug related	0.372506	0.00794506				HMDB0000128	C00581	Guanidoacetic acid	Host; Microbiota; Food related; Drug related	0.8264	0.00300327
HMDB0001489	C00620	Ribose1-phosphate	Host; Microbiota; Food related; Drug related	0.380319	0.132959				HMDB0000150	C00198	Gluconolactone	Host; Microbiota; Food related; Drug related	0.169689	-0.00665036
HMDB0000218	C01103	Orotidylicacid	Host; Microbiota; Food related; Drug related	0.401309	-0.114982				HMDB0000625	C00257	Gluconic acid	Host; Microbiota; Food related; Drug related	0.184926	0.0222728
HMDB0000619	C00695	Cholicacid	Host; Microbiota; Food related; Drug related	0.406182	0.258214				HMDB0000068	C00788	Epinephrine	Host; Microbiota; Food related; Drug related	0.422739	0.00714034
HMDB0000132	C00242	Guanine	Host; Microbiota; Food related; Drug related	0.433517	0.0244954				HMDB0000618	C00199	D-Ribulose 5-phosphate	Host; Microbiota; Food related; Drug related	0.662725	0.0124944
HMDB0006355	C02670	Glucuronolactone	Host; Microbiota; Food related; Drug related	0.439931	-0.0578943				HMDB0060475	C00025	DL-Glutamate	Host; Microbiota; Food related; Drug related	0.0817299	0.0258207
HMDB0000095	C00055	5-CMP	Host; Microbiota; Food related; Drug related	0.457159	-0.0431771				HMDB0006355	C02670	D-Glucurono-6,3-lactone	Host; Microbiota; Food related; Drug related	0.28916	0.0108794
HMDB0000262	C00178	Thymine	Host; Microbiota; Food related; Drug related	0.49108	0.0231759				HMDB0001202	C00239	dCMP	Host; Microbiota; Food related; Drug related	0.610464	0.00630437
HMDB0001256	C00750	Spermine	Host; Microbiota; Food related; Drug related	0.545259	0.0606348				HMDB0000095	C00055	Cytidine monophosphate	Host; Microbiota; Food related; Drug related	0.958054	0.00131355
HMDB0001044	C00362	2-Deoxyguanosine5-monophosphate	Host; Microbiota; Food related; Drug related	0.553406	0.0739609				HMDB0001176	C00128	Cytidine 5'-monophosphate-N-acetylneuraminic acid	Host; Microbiota; Food related; Drug related	0.21991	0.0530893
HMDB0001397	C00144	Guanosinemonophosphate	Host; Microbiota; Food related; Drug related	0.59451	-0.0706297				HMDB0011691	C00127	Cytidine 2',3'-cyclic phosphate_2	Host; Microbiota; Food related; Drug related	0.139728	0.0307425
HMDB0011691	C00127	Cytidine2,3-cyclicphosphate	Host; Microbiota; Food related; Drug related	0.597712	-0.0457705				HMDB0011691	C00127	Cytidine 2',3'-cyclic phosphate_1	Host; Microbiota; Food related; Drug related	0.891522	-0.00306005
HMDB0001314	C00942	CGMP	Host; Microbiota; Food related; Drug related	0.606538	0.0222556				HMDB0000089	C00475	Cytidine	Host; Microbiota; Food related; Drug related	0.0584003	0.089192
HMDB0001202	C00239	DCMP	Host; Microbiota; Food related; Drug related	0.618449	0.0303134				HMDB0001314	C00942	Cyclic GMP	Host; Microbiota; Food related; Drug related	0.867662	0.00737599
HMDB0001227	C00364	5-Thymidylicacid	Host; Microbiota; Food related; Drug related	0.624832	0.0480536				HMDB0000058	C00575	Cyclic AMP_2	Host; Microbiota; Food related; Drug related	0.493535	0.0305526
HMDB0000289	C00366	Uricacid	Host; Microbiota; Food related; Drug related	0.692253	-0.028523				HMDB0000058	C00575	Cyclic AMP_1	Host; Microbiota; Food related; Drug related	0.0787055	0.287965
HMDB0000058	C00575	CyclicAMP	Host; Microbiota; Food related; Drug related	0.735059	0.0372827				HMDB0000619	C00695	Cholic acid	Host; Microbiota; Food related; Drug related	0.749436	0.0100584
HMDB0001173	C00170	5-Deoxy-5-(methylthio)adenosine	Host; Microbiota; Food related; Drug related	0.738382	0.0159824				HMDB0000034	C00147	Adenine	Host; Microbiota; Food related; Drug related	0.115312	0.0168977
HMDB0000157	C00262	Hypoxanthine	Host; Microbiota; Food related; Drug related	0.759022	0.0082999				HMDB0001227	C00364	5-Thymidylic acid_2	Host; Microbiota; Food related; Drug related	0.216736	0.0318387
HMDB0001227	C00364	DTMP	Host; Microbiota; Food related; Drug related	0.770207	0.0126461				HMDB0001227	C00364	5-Thymidylic acid_1	Host; Microbiota; Food related; Drug related	0.805783	0.00628008
HMDB0000211	C00137	Myo-Inositol	Host; Microbiota; Food related; Drug related	0.785758	-0.0367778				HMDB0001173	C00170	5'-Methylthioadenosine	Host; Microbiota; Food related; Drug related	0.747426	0.0235017
HMDB0001176	C00128	CytidinemonophosphateN-acetylneuraminicacid	Host; Microbiota; Food related; Drug related	0.78758	0.0277229				HMDB0000500	C00156	4-Hydroxybenzoic acid	Host; Microbiota; Food related; Drug related	0.000473508	0.100291
HMDB0000288	C00105	Uridine5-monophosphate	Host; Microbiota; Food related; Drug related	0.848119	0.00798412				HMDB0001044	C00362	2'-Deoxyguanosine 5'-monophosphate	Host; Microbiota; Food related; Drug related	0.0976684	0.0509817
HMDB0000058	C00575	CAMP	Host; Microbiota; Food related; Drug related	0.871183	0.00637693				HMDB0000158	C00082	L-Tyrosine	Host; Microbiota; Food related; Drug related; Environment	0.0307473	-0.167799
HMDB0008855	C00350	PE(14:1(9Z)/14:1(9Z))	Host; Microbiota; Food related; Drug related	0.878052	0.00608298				HMDB0000162	C00148	L-Proline	Host; Microbiota; Food related; Drug related; Environment	0.301655	0.171852
HMDB0000292	C00385	Xanthine	Host; Microbiota; Food related; Drug related	0.929277	-0.00265852				HMDB0000197	C00954	Indoleacetic acid	Host; Microbiota; Food related; Drug related; Environment	0.769726	0.0146725
HMDB0000210	C00864	PantothenicAcid	Host; Microbiota; Food related; Drug related	0.946204	-0.00077993				HMDB0000870	C00388	Histamine	Host; Microbiota; Food related; Drug related; Environment	0.0596582	-0.0691517
HMDB0000870	C00388	Histamine	Host; Microbiota; Food related; Drug related; Environment	0.0508818	-0.251648				HMDB0000064	C00300	Creatine	Host; Microbiota; Food related; Drug related; Environment	0.134268	-0.164568
HMDB0000162	C00148	L-Proline	Host; Microbiota; Food related; Drug related; Environment	0.0524302	-0.0844845				HMDB0000030	C00120	Biotin	Host; Microbiota; Food related; Drug related; Environment	0.460068	0.0134792
HMDB0000197	C00954	3-IndoleaceticAcid	Host; Microbiota; Food related; Drug related; Environment	0.134113	0.0171069				HMDB0012289	C03972	Tetrahydrodipicolinate	Microbiota	0.0764239	0.0400873
HMDB0000158	C00082	L-Tyrosine	Host; Microbiota; Food related; Drug related; Environment	0.160079	-0.0519009				NA	C11997	Narbonolide	Microbiota	0.420115	-0.0263833
HMDB0000064	C00300	Creatine	Host; Microbiota; Food related; Drug related; Environment	0.338768	-0.129647				NA	C05620	N-Acetyl-D-phenylalanine	Microbiota	0.00178265	-0.514064
HMDB0000030	C00120	D-Biotin	Host; Microbiota; Food related; Drug related; Environment	0.344385	0.0411944				NA	C06661	Clavulanate-9-aldehyde	Microbiota	0.322567	-0.0504462
NA	C11997	Narbonolide	Microbiota	0.0247847	-0.063757				HMDB0013751	C02502	2-Hydroxypyridine	Microbiota	0.925564	-0.000880082
NA	C17367	(3S,5S)-Carbapenam-3-carboxylicacid	Microbiota	0.0599771	0.01361				NA	C17367	(3S,5S)-Carbapenam-3-carboxylic acid	Microbiota	0.089453	0.0287764
NA	C06661	Clavulanate-9-aldehyde	Microbiota	0.0768989	0.16685				HMDB0041950	C00870	Nitrobenzene	Microbiota; Environment	0.588575	0.0127181
NA	C05620	N-Acetyl-D-phenylalanine	Microbiota	0.153848	-0.118023				HMDB0002432	C20448	Sumiki's acid	Microbiota; Food related	0.921922	-0.0071124
HMDB0013751	C02502	2-Hydroxypyridine	Microbiota	0.169105	0.00513778				HMDB0031150	C18064	Pyrophaeophorbide a	Microbiota; Food related	0.0761054	0.0274041
HMDB0012289	C03972	Tetrahydrodipicolinate	Microbiota	0.256123	-0.00575716				HMDB0304809	C00826	Pretyrosine	Microbiota; Food related	0.0152669	-0.0458376
HMDB0041950	C00870	4-Nitrophenol	Microbiota; Environment	0.675584	-0.00257598				HMDB0002284	NA	N-Acetylcadaverine	Microbiota; Food related	0.329972	0.0151789
HMDB0034295	C19621	Floionolicacid	Microbiota; Food related	0.014408	-0.13039				HMDB0001276	C00612	N1-Acetylspermidine	Microbiota; Food related	0.628922	0.0131216
HMDB0038352	NA	LucidenicacidN	Microbiota; Food related	0.0198611	0.246946				HMDB0012253	C01936	Maltohexaose	Microbiota; Food related	0.105126	-0.0811662
HMDB0304809	C00826	L-Arogenate	Microbiota; Food related	0.0472974	0.0370798				HMDB0011503	NA	LysoPE(16:0/0:0)	Microbiota; Food related	0.159605	-0.0228369
HMDB0002284	NA	N-Acetylcadaverine	Microbiota; Food related	0.0503222	-0.14618				HMDB0038352	NA	Lucidenic acid N	Microbiota; Food related	0.0973014	-0.0189351
HMDB0033433	C08283	Homostachydrine	Microbiota; Food related	0.0787975	-0.0231673				HMDB0003539	C06215	Levan	Microbiota; Food related	0.0193122	0.057315
HMDB0031150	C18064	Pyrophaeophorbidea	Microbiota; Food related	0.0842162	0.100144				HMDB0035814	C09489	Lactucin	Microbiota; Food related	0.0100111	0.0360905
HMDB0003539	C06215	Levan	Microbiota; Food related	0.0890132	-0.292912				HMDB0035934	C09484	Isoalantolactone	Microbiota; Food related	0.430112	-0.0104346
HMDB0000734	NA	Indoleacrylicacid	Microbiota; Food related	0.0970309	-0.0782523				HMDB0000734	NA	Indoleacrylic acid	Microbiota; Food related	0.963979	-0.00256369
HMDB0003453	C00969	3-Hydroxypropanal	Microbiota; Food related	0.106907	0.0481054				HMDB0012958	C14155	gamma-Tocotrienol	Microbiota; Food related	0.00560871	0.43495
HMDB0000375	C11457	Dihydro-3-coumaricacid	Microbiota; Food related	0.109156	-0.066203				HMDB0034295	C19621	Floionolic acid	Microbiota; Food related	0.223725	0.015774
HMDB0002432	C20448	5-(hydroxymethyl)-2-Furancarboxylicacid	Microbiota; Food related	0.165846	0.00560895				HMDB0012222	C06018	dTDP-4-acetamido-4,6-dideoxy-D-galactose	Microbiota; Food related	0.0270121	0.0764382
HMDB0001276	C00612	N1-Acetylspermidine	Microbiota; Food related	0.170539	0.0944031				HMDB0000630	C00380	Cytosine	Microbiota; Food related	0.269105	0.0136406
HMDB0041592	C01772	2-Hydroxycinnamicacid	Microbiota; Food related	0.17406	-0.0431766				HMDB0041592	C01772	Coumarinic acid	Microbiota; Food related	0.0437492	-0.176015
HMDB0029638	C06758	P-Tolualdehyde	Microbiota; Food related	0.192283	-0.0401631				HMDB0035919	NA	Corchorifatty acid F	Microbiota; Food related	0.569193	0.00616238
HMDB0011503	NA	PE(16:0/0:0)	Microbiota; Food related	0.194652	-0.0298163				HMDB0003501	C01197	cis-Caffeic acid	Microbiota; Food related	0.5565	0.00515389
HMDB0012253	C01936	Maltohexaose	Microbiota; Food related	0.221786	0.0529378				HMDB0011616	C02353	Adenosine 2',3'-cyclic phosphate	Microbiota; Food related	0.443853	-0.0500067
HMDB0012222	C06018	DTDP-4-acetamido-4,6-dideoxy-D-galactose	Microbiota; Food related	0.253007	0.160194				HMDB0037556	C01536	6-Hydroxysandoricin	Microbiota; Food related	0.103944	-0.214511
HMDB0037556	C01536	6-Hydroxysandoricin	Microbiota; Food related	0.265132	0.013461				HMDB0029638	C06758	4-Methylbenzaldehyde	Microbiota; Food related	0.639544	0.00875005
HMDB0003540	C01367	Adenosine3-monophosphate	Microbiota; Food related	0.284365	-0.039764				HMDB0003453	C00969	3-Hydroxypropanal	Microbiota; Food related	0.156641	-0.0253915
HMDB0003501	C01197	CaffeicAcid	Microbiota; Food related	0.286968	-0.0132741				HMDB0003540	C01367	3'-AMP	Microbiota; Food related	0.138414	0.141029
HMDB0032662	NA	(S)-9-Hydroxy-10-undecenoicacid	Microbiota; Food related	0.412468	-0.0122386				HMDB0000375	C11457	3-(3-Hydroxyphenyl)propanoic acid	Microbiota; Food related	0.615922	-0.00199193
HMDB0012958	C14155	Gamma-Tocotrienol	Microbiota; Food related	0.475035	-0.0109279				HMDB0013674	C01108	1,2,3-Trihydroxybenzene	Microbiota; Food related	0.409721	0.0107487
HMDB0035919	NA	CorchorifattyacidF	Microbiota; Food related	0.494552	-0.0089109				HMDB0033433	C08283	(S)-Homostachydrine	Microbiota; Food related	0.110275	0.0280637
HMDB0035934	C09484	Isoalantolactone	Microbiota; Food related	0.58976	0.00336352				HMDB0032662	NA	(S)-9-Hydroxy-10-undecenoic acid	Microbiota; Food related	0.421788	0.00989503
HMDB0013674	C01108	1,2,3-Trihydroxybenzene	Microbiota; Food related	0.743931	0.0014383				HMDB0031641	NA	Pyrrolidine	Microbiota; Food related; Drug related	0.226922	0.0219693
HMDB0000630	C00380	Cytosine	Microbiota; Food related	0.806839	0.00834693				HMDB0002117	C19670	Oleamide	Microbiota; Food related; Drug related	0.0739687	0.0398395
HMDB0011616	C02353	Adenosine2,3-cyclicphosphate	Microbiota; Food related	0.878274	0.0263554				NA	C01826	L-Norvaline	Microbiota; Food related; Drug related	0.0574426	0.0613046
HMDB0035814	C09489	Lactucin	Microbiota; Food related	0.996471	6.68212e-05				HMDB0000195	C08493	Inosine_1	Microbiota; Food related; Drug related	0.0159794	0.182674
HMDB0002209	C14131	Equol	Microbiota; Food related; Drug related	0.0369548	0.0339863				HMDB0000671	C02043	Indolelactic acid	Microbiota; Food related; Drug related	0.1883	0.0714846
NA	C01826	L-Norvaline	Microbiota; Food related; Drug related	0.0975154	-0.100575				HMDB0000738	C00463	Indole	Microbiota; Food related; Drug related	0.584996	0.0339989
HMDB0000195	C08493	Indole-3-carboxaldehyde	Microbiota; Food related; Drug related	0.133239	-0.046552				HMDB0000661	C00489	Glutaric acid	Microbiota; Food related; Drug related	0.127078	0.104306
HMDB0002117	C19670	Oleamide	Microbiota; Food related; Drug related	0.139754	0.00728996				HMDB0031846	C13297	Geranylacetone	Microbiota; Food related; Drug related	0.99055	0.000593116
HMDB0000738	C00463	Indole	Microbiota; Food related; Drug related	0.151028	-0.016555				HMDB0002209	C14131	Equol	Microbiota; Food related; Drug related	0.144377	0.0773916
HMDB0011718	C00633	4-Hydroxybenzaldehyde	Microbiota; Food related; Drug related	0.170446	-0.0191851				HMDB0006354	C03319	Deoxythymidine diphosphate-L-rhamnose	Microbiota; Food related; Drug related	0.173467	0.024591
HMDB0000650	C02261	D-2-Aminobutyricacid	Microbiota; Food related; Drug related	0.171427	-0.0979613				HMDB0000650	C02261	D-alpha-Aminobutyric acid	Microbiota; Food related; Drug related	0.999858	-2.56705e-06
HMDB0000671	C02043	Indolelacticacid	Microbiota; Food related; Drug related	0.266961	-0.123437				HMDB0003164	C00852	Chlorogenic acid	Microbiota; Food related; Drug related	0.172971	0.0162562
HMDB0003164	C00852	ChlorogenicAcid	Microbiota; Food related; Drug related	0.329464	-0.0811713				HMDB0011668	C15658	6-(alpha-D-Glucosaminyl)-1D-myo-inositol	Microbiota; Food related; Drug related	0.515657	0.0104019
HMDB0031846	C13297	Geranylacetone	Microbiota; Food related; Drug related	0.362224	0.00308935				HMDB0011718	C00633	4-Hydroxybenzaldehyde	Microbiota; Food related; Drug related	0.0428854	0.0318539
HMDB0000661	C00489	Glutaricacid	Microbiota; Food related; Drug related	0.377194	-0.013277				HMDB0000397	C00196	2-Pyrocatechuic acid	Microbiota; Food related; Drug related	0.660311	0.00644252
HMDB0000397	C00196	2,3-Dihydroxybenzoicacid	Microbiota; Food related; Drug related	0.393024	-0.0109083				HMDB0245462	C02496	2,4-Dinitrophenol	Microbiota; Food related; Drug related	0.586479	0.0205822
HMDB0245462	C02496	2,4-DINITROPHENOL	Microbiota; Food related; Drug related	0.415829	0.00644818				HMDB0000792	C08277	Sebacic acid	Microbiota; Food related; Drug related; Environment	0.00254528	0.0702719
HMDB0006354	C03319	Deoxythymidinediphosphate-l-rhamnose	Microbiota; Food related; Drug related	0.559388	0.0443152				HMDB0000062	C00318	L-Carnitine	Microbiota; Food related; Drug related; Environment	0.0268278	0.0529982
HMDB0031641	NA	Pyrrolidine	Microbiota; Food related; Drug related	0.819921	-0.00412616				NA	C11074	THTC	Unknown	0.258374	0.034412
HMDB0011668	C15658	6-(alpha-D-Glucosaminyl)-1D-myo-inositol	Microbiota; Food related; Drug related	0.847552	0.00821031				NA	C15818	Soraphen O	Unknown	0.0265905	-0.408929
HMDB0304185	C04327	4-Methyl-5-(2-phosphoethyl)-thiazole	Microbiota; Food related; Drug related	0.903633	-0.0204607				NA	C17471	Ophiopogonone A	Unknown	0.286789	0.0210657
HMDB0000792	C08277	Sebacicacid	Microbiota; Food related; Drug related; Environment	0.0566989	0.0221884				HMDB0062175	NA	N-Lactoylphenylalanine	Unknown	0.346334	0.018867
HMDB0000062	C00318	L-Carnitine	Microbiota; Food related; Drug related; Environment	0.552567	-0.0354132				NA	C12986	N2-Acetyl-L-aminoadipate	Unknown	0.0835291	0.148225
HMDB0061062	NA	7-hydroxygranisetron	Unknown	0.000418635	0.139061				NA	C08557	Miraxanthin-V	Unknown	0.114652	0.0493824
NA	NA	2,4,7-decatrienal	Unknown	0.00629205	-0.015105				NA	C10861	Meteloidine	Unknown	0.0678612	0.0526728
NA	NA	GPCho(17:1/17:1)	Unknown	0.00925047	-0.123125				NA	NA	Metabolite_99	Unknown	0.00348363	0.0366606
NA	NA	(+/-)13-HpODE	Unknown	0.00985372	-0.0459345				NA	NA	Metabolite_98	Unknown	0.00228772	0.0425278
NA	NA	Trpderivative	Unknown	0.0112468	0.0295902				NA	NA	Metabolite_97	Unknown	0.188057	0.0416223
NA	C04447	3-Carboxy-4-methoxy-N-methyl-2-pyridone	Unknown	0.0131582	0.0293724				NA	NA	Metabolite_96	Unknown	0.623911	0.0210118
NA	NA	3,4,5-trihydroxy-6-{[4-hydroxy-1-(7-methoxy-2-oxo-2H-chromen-8-yl)-3-methylidenebutan-2-yloxy}oxane-2-carboxylicacid	Unknown	0.0136735	-0.248108				NA	NA	Metabolite_95	Unknown	0.101119	0.0289701
NA	C14834	9,10-epoxy-13-hydroxy-11-octadecenoicacid	Unknown	0.0144572	-0.0473359				NA	NA	Metabolite_94	Unknown	0.0915133	0.0238009
NA	NA	PG(16:1(9Z)/0:0)	Unknown	0.0151739	0.158862				NA	NA	Metabolite_93	Unknown	0.092756	0.0968482
NA	NA	3,4,5-trihydroxy-6-[4-(4-methyl-3-oxopentyl)phenoxyoxane-2-carboxylicacid	Unknown	0.0246908	-0.141089				NA	NA	Metabolite_92	Unknown	0.00134073	0.0240288
NA	NA	Cer(d14:2(4E,6E)/18:1(9Z))	Unknown	0.0295655	0.0518262				NA	NA	Metabolite_91	Unknown	0.00441185	0.0717387
NA	NA	13,14-dihydro-19(R)-hydroxyPGE1	Unknown	0.0302972	-0.0110958				NA	NA	Metabolite_90	Unknown	0.488912	0.0122622
NA	NA	P-Acetaminobenzaldehyde	Unknown	0.0322383	0.0619429				NA	NA	Metabolite_9	Unknown	0.0720328	0.0230583
NA	NA	1-methyl3-(3,4,5,6-tetrahydroxyoxan-2-yl)methylpropanedioate	Unknown	0.0385538	-0.438756				NA	NA	Metabolite_89	Unknown	0.309674	0.0112127
NA	NA	C9:2n-2,4	Unknown	0.0400828	-0.057193				NA	NA	Metabolite_88	Unknown	0.0854813	-0.105345
NA	NA	5,15-dihydroxy-11-methoxy-6,8,20-trioxapentacyclo[10.8.0.0,.0,.0,icosa-1(12),2(9),10,14,16,18-hexaen-13-one	Unknown	0.0451243	0.0274115				NA	NA	Metabolite_87	Unknown	0.31172	0.0524993
NA	NA	2-(2,6-dihydroxy-3,4-dimethoxycyclohexylidene)acetonitrile	Unknown	0.0497898	0.0465739				NA	NA	Metabolite_86	Unknown	0.76398	-0.00639126
NA	NA	8-(2-hydroxypropan-2-yl)-2-oxo-2H,8H,9H-furo[2,3-hchromen-9-yl3-methylbut-2-enoate	Unknown	0.0501364	-0.13704				NA	NA	Metabolite_85	Unknown	0.278706	-0.115162
NA	NA	5-hydroxy-8-(2-hydroxypropan-2-yl)-4-(prop-2-en-1-yl)-2H,8H,9H-furo[2,3-hchromen-2-one	Unknown	0.0501686	0.0283807				NA	NA	Metabolite_84	Unknown	0.0442274	-0.0877476
NA	NA	2-[(7-hydroxy-1-oxo-1H-isochromen-3-yl)formamidoaceticacid	Unknown	0.0504038	-0.242811				NA	NA	Metabolite_83	Unknown	0.149913	0.0347484
NA	NA	Cer(d20:0/16:0(2OH))	Unknown	0.050496	0.0580736				NA	NA	Metabolite_82	Unknown	0.198498	0.0047706
NA	NA	PGB3	Unknown	0.051769	-0.048548				NA	NA	Metabolite_81	Unknown	0.411246	0.00869027
NA	NA	13-epi-12-oxoPhytodienoicAcid	Unknown	0.0557026	-0.0187833				NA	NA	Metabolite_80	Unknown	0.22427	-0.00590742
NA	C14239	3-Deoxyestradiol	Unknown	0.0594857	-0.0249731				NA	NA	Metabolite_8	Unknown	0.287637	0.0111461
NA	NA	C17Sphinganine	Unknown	0.0595891	0.0506961				NA	NA	Metabolite_79	Unknown	0.0694337	-0.00884156
NA	NA	8,11,14-Nonadecatriynoicacid	Unknown	0.0597129	0.0234163				NA	NA	Metabolite_78	Unknown	0.435251	0.0713725
NA	NA	2-(4-ethyl-3-hydroxyphenyl)-3,4-dihydro-2H-1-benzopyran-3,5,7-triol	Unknown	0.0635813	0.0135486				NA	NA	Metabolite_77	Unknown	0.0492852	0.233731
NA	NA	6-(hydroxymethyl)-7-methoxy-2H-chromen-2-one	Unknown	0.0639286	-0.125333				NA	NA	Metabolite_76	Unknown	0.769096	0.00206884
NA	NA	3,6-dihydroxy-4,5-diphenyl-2,3,4,5-tetrahydropyridin-2-one	Unknown	0.0759658	-0.0396823				NA	NA	Metabolite_75	Unknown	0.343882	0.0107683
NA	NA	1-AMINOCYCLOBUTANECARBOXYLICACID	Unknown	0.0771064	-0.0446568				NA	NA	Metabolite_74	Unknown	0.322299	0.0121467
NA	NA	N-Acetyl-DL-methionine	Unknown	0.0777554	-0.103821				NA	NA	Metabolite_73	Unknown	0.356755	0.031812
NA	NA	(+/-)-Myrtenylacetate	Unknown	0.0781763	0.0256167				NA	NA	Metabolite_72	Unknown	0.384002	-0.0208122
NA	C11760	Amprotropine	Unknown	0.0785782	-0.0377811				NA	NA	Metabolite_71	Unknown	0.103261	0.0846154
NA	NA	6-Maleimidocaproicacid	Unknown	0.0793384	0.0166527				NA	NA	Metabolite_70	Unknown	0.601381	-0.0111603
NA	NA	2,3-dinorProstaglandinE1	Unknown	0.0798024	-0.00818444				NA	NA	Metabolite_7	Unknown	0.000409149	0.0276146
NA	NA	2-(4-hydroxyphenyl)-7,8-dimethoxy-3,4-dihydro-2H-1-benzopyran-4-ol	Unknown	0.0827266	0.0183454				NA	NA	Metabolite_69	Unknown	0.503644	0.0473851
NA	NA	5-Hydroxy-3,4-dihydrocarbostyryl	Unknown	0.0936008	0.014219				NA	NA	Metabolite_68	Unknown	0.657555	-0.0225489
HMDB0250545	NA	4-(Trimethylammonio)but-2-enoate	Unknown	0.0949605	-0.0974995				NA	NA	Metabolite_67	Unknown	0.508147	0.0772969
NA	NA	ORSELLINICACID,ETHYLESTER	Unknown	0.10015	-0.0271984				NA	NA	Metabolite_66	Unknown	0.307692	0.0146282
NA	NA	HAEMATOXYLONE,TETRAMETHYL-	Unknown	0.102483	0.0233877				NA	NA	Metabolite_65	Unknown	0.0786947	0.0289603
NA	NA	DIACETYLDIDEISOVALERYL-RHODOMYRTOXIN	Unknown	0.102901	0.0282736				NA	NA	Metabolite_64	Unknown	0.0919255	0.0912649
HMDB0060751	NA	3-Amino-3-deoxythimidineglucuronide	Unknown	0.104396	0.0524502				NA	NA	Metabolite_63	Unknown	0.386104	0.022377
NA	NA	Benzenemethanol,2-(2-hydroxypropoxy)-3-methyl-	Unknown	0.105205	-0.0332663				NA	NA	Metabolite_62	Unknown	0.134657	0.0322961
NA	NA	6-[2-(6-hydroxy-2H-1,3-benzodioxol-5-yl)ethyl-4-methoxy-5,6-dihydro-2H-pyran-2-one	Unknown	0.105783	0.0631604				NA	NA	Metabolite_61	Unknown	0.0683896	1.3693
HMDB0244974	NA	2-Amino-2-methyl-1-propanol	Unknown	0.1062	-0.0440814				NA	NA	Metabolite_60	Unknown	0.0134027	0.026162
NA	NA	7-hydroxy-2-(4-hydroxyphenyl)-5-methoxy-6,8-dimethyl-3,4-dihydro-2H-1-benzopyran-4-one	Unknown	0.10816	0.0393885				NA	NA	Metabolite_6	Unknown	0.377433	0.0915068
HMDB0060822	NA	Doxorubicin-semiquinone	Unknown	0.109136	0.0271761				NA	NA	Metabolite_59	Unknown	0.657716	0.0192489
NA	NA	3,4,5-trihydroxy-6-{4-[3-(5-methoxy-2,2-dimethyl-2H-chromen-6-yl)propanoylphenoxy}oxane-2-carboxylicacid	Unknown	0.112136	-0.0545408				NA	NA	Metabolite_58	Unknown	0.538055	0.007676
NA	NA	Cis-andtrans-Ethyl2,4-dimethyl-1,3-dioxolane-2-acetate	Unknown	0.116417	0.005634				NA	NA	Metabolite_57	Unknown	0.214924	0.0532148
NA	C12819	Kainicacid	Unknown	0.117883	0.0218378				NA	NA	Metabolite_56	Unknown	0.130019	0.018813
NA	C10284	Crotanecine	Unknown	0.122155	0.0114185				NA	NA	Metabolite_55	Unknown	0.740606	0.00929507
NA	NA	B-D-Glucopyranosiduronicacid	Unknown	0.130705	-0.140259				NA	NA	Metabolite_54	Unknown	0.334212	-0.0471574
NA	NA	GPEtn(10:0/18:0)	Unknown	0.132097	-0.0830689				NA	NA	Metabolite_53	Unknown	0.180897	0.0256012
NA	NA	Ent-5-J2-IsoP	Unknown	0.132404	-0.0259783				NA	NA	Metabolite_52	Unknown	0.145378	-0.22001
NA	NA	Cer(d18:0/15:0)	Unknown	0.134519	0.0212625				NA	NA	Metabolite_51	Unknown	0.399044	0.020403
NA	C16715	2-Oxo-1,2-dihydroquinoline-4-carboxylate	Unknown	0.141383	0.0161953				NA	NA	Metabolite_50	Unknown	0.352211	0.0060553
NA	NA	1-(2-hydroxy-4-methoxyphenyl)-3-phenylpropan-1-one	Unknown	0.142083	0.0172225				NA	NA	Metabolite_5	Unknown	0.0461552	0.0623315
NA	C17471	OphiopogononeA	Unknown	0.143775	0.0242073				NA	NA	Metabolite_49	Unknown	0.0168235	0.041063
NA	NA	3,4,5-trihydroxy-6-(2-methyl-3-phenylpropoxy)oxane-2-carboxylicacid	Unknown	0.144021	0.0832653				NA	NA	Metabolite_48	Unknown	0.188763	0.0163354
HMDB0253418	C05568	Imidazolelactate	Unknown	0.145696	0.221361				NA	NA	Metabolite_47	Unknown	0.263365	0.0176401
NA	C11074	THTC	Unknown	0.146656	-0.0671367				NA	NA	Metabolite_46	Unknown	0.10161	0.102402
NA	NA	2-[(2-hydroxyphenyl)methylheptanal	Unknown	0.154498	0.0127498				NA	NA	Metabolite_45	Unknown	0.0931937	0.0451651
NA	NA	Nalpha-Acetyl-L-arginine	Unknown	0.155911	-0.103452				NA	NA	Metabolite_44	Unknown	0.204171	0.0233594
NA	NA	6-{[3-({6-[(acetyloxy)methyl-3,4,5-trihydroxyoxan-2-yl}oxy)-7-hydroxy-2-(4-hydroxyphenyl)-4-oxo-4H-chromen-5-yloxy}-3,4,5-trihydroxyoxane-2-carboxylicacid	Unknown	0.158662	0.021066				NA	NA	Metabolite_43	Unknown	0.168805	0.0255205
HMDB0029169	NA	3-Hydroxy-2-methylglutarate	Unknown	0.161826	0.0107062				NA	NA	Metabolite_42	Unknown	0.622329	-0.0310212
HMDB0247386	NA	Carboxyprimaquine	Unknown	0.164812	0.0150256				NA	NA	Metabolite_41	Unknown	0.229885	-0.374219
NA	C18848	Chalcolactone	Unknown	0.173264	-0.00838439				NA	NA	Metabolite_40	Unknown	0.334715	0.0442042
NA	NA	N-Acetyltyramine	Unknown	0.181104	0.0342193				NA	NA	Metabolite_4	Unknown	0.124011	0.0125534
NA	NA	Quinazolineaceticacid(3(2H)-Quinazolineaceticacid,1,4-dihydro-2,4-dioxo-)	Unknown	0.184486	0.0430497				NA	NA	Metabolite_39	Unknown	0.109608	-0.0884011
NA	NA	(2-methoxy-2-{2-oxo-2H-furo[2,3-hchromen-8-yl}propoxy)sulfonicacid	Unknown	0.196481	0.056913				NA	NA	Metabolite_38	Unknown	0.0264929	0.0355184
HMDB0029156	NA	Glutamylphenylalanine	Unknown	0.196938	-0.0713558				NA	NA	Metabolite_37	Unknown	0.107358	0.0117499
NA	NA	(+/-)-Propionylcarnitine	Unknown	0.20225	0.0247212				NA	NA	Metabolite_36	Unknown	0.720657	0.0108604
NA	NA	7-hydroxy-2-(3-hydroxyphenyl)-4H-chromen-4-one	Unknown	0.212716	0.0251307				NA	NA	Metabolite_35	Unknown	0.808729	-0.0010188
NA	NA	Cer(d18:0/16:0(2OH))	Unknown	0.21771	0.0284688				NA	NA	Metabolite_34	Unknown	0.0719389	0.0129429
NA	NA	2-amino-6-hydroxyhexanoicacid	Unknown	0.218567	0.0039043				NA	NA	Metabolite_33	Unknown	0.00815871	0.159161
NA	NA	11-[(2R)-3-[2-amino-3-methyl-4-(2-methyl-1,3-thiazol-4-yl)but-3-en-1-yl-2-methyloxiran-2-yl-3-hydroxy-4,4,6,8-tetramethyl-5-oxo-7-(sulfooxy)undecanoicacid	Unknown	0.219571	0.0302421				NA	NA	Metabolite_32	Unknown	0.487505	0.0139696
NA	NA	AM3102	Unknown	0.222283	-0.0226475				NA	NA	Metabolite_31	Unknown	0.158261	0.0135694
NA	C07727	2-Indanone	Unknown	0.222818	0.0155286				NA	NA	Metabolite_30	Unknown	0.627326	0.00755937
NA	NA	C12:5n-1,3,5,7,9	Unknown	0.232378	0.017667				NA	NA	Metabolite_3	Unknown	0.0855307	0.034288
HMDB0062175	NA	N-lactoyl-phenylalanine	Unknown	0.233639	0.00778409				NA	NA	Metabolite_29	Unknown	0.280232	0.0282826
NA	C08557	Miraxanthin-V	Unknown	0.237053	0.0114363				NA	NA	Metabolite_28	Unknown	0.831037	0.0126579
NA	NA	6-({3-[(1E)-buta-1,3-dien-1-yl-1-oxo-1H-isochromen-5-yl}oxy)-3,4,5-trihydroxyoxane-2-carboxylicacid	Unknown	0.240403	0.0377489				NA	NA	Metabolite_27	Unknown	0.947121	-0.00141749
HMDB0060768	NA	4-Hydroxymethylpyrazole	Unknown	0.248172	0.00718233				NA	NA	Metabolite_26	Unknown	0.00061999	0.151428
NA	NA	PE(14:0/0:0)	Unknown	0.251396	-0.0407758				NA	NA	Metabolite_25	Unknown	0.0591246	0.0393213
NA	NA	N-Butylscopolaminemetabolite	Unknown	0.258866	-0.0374485				NA	NA	Metabolite_24	Unknown	0.0993116	0.135132
NA	NA	PA(18:0/0:0)	Unknown	0.261151	-0.0506112				NA	NA	Metabolite_23	Unknown	0.173974	-0.0228622
NA	NA	4-Amino-4-deoxychorismicacid	Unknown	0.266806	-0.0233917				NA	NA	Metabolite_22	Unknown	0.529812	0.0305024
NA	NA	P-Hydroxybenzophenone	Unknown	0.274085	0.0243261				NA	NA	Metabolite_21	Unknown	0.232856	0.0637595
NA	NA	EcklonialactoneA	Unknown	0.283226	-0.00636618				NA	NA	Metabolite_20	Unknown	0.106266	0.0409726
NA	C12029	(E)-2-Butenyl-4-methyl-threonine	Unknown	0.286018	0.014706				NA	NA	Metabolite_2	Unknown	0.0507718	0.00622514
NA	NA	2-Cyclopentene-1,4-dione	Unknown	0.291867	0.00348472				NA	NA	Metabolite_19	Unknown	0.458965	0.00979748
NA	NA	3,4,5-trihydroxy-6-{[1-hydroxy-2-(phenylmethylidene)heptan-3-yloxy}oxane-2-carboxylicacid	Unknown	0.299966	0.0318929				NA	NA	Metabolite_18	Unknown	0.294578	-0.105606
NA	NA	1-[2-(2H-1,3-benzodioxol-5-yl)-1-benzofuran-5-ylpropane-1,3-diol	Unknown	0.30234	0.0245657				NA	NA	Metabolite_17	Unknown	0.0481417	-0.140199
NA	NA	PE(15:0/0:0)	Unknown	0.305123	-0.0284753				NA	NA	Metabolite_16	Unknown	0.078078	0.049623
NA	NA	3-hydroxy-6-methyl-2H-chromen-2-one	Unknown	0.305449	0.0140706				NA	NA	Metabolite_15	Unknown	0.444036	0.0160382
NA	NA	3,4,5-trihydroxy-6-[(4-methyl-2-oxo-2H-chromen-7-yl)oxyoxane-2-carboxylicacid	Unknown	0.305869	0.0130684				NA	NA	Metabolite_144	Unknown	0.739149	-0.00754438
NA	C12986	N2-Acetyl-L-aminoadipate	Unknown	0.344212	-0.0156644				NA	NA	Metabolite_143	Unknown	0.55048	-0.0724818
NA	NA	1,4-Methylimidazoleaceticacid	Unknown	0.351751	0.0245419				NA	NA	Metabolite_142	Unknown	0.0651924	0.0840598
NA	NA	C12:4n-2,4,8,10	Unknown	0.352223	-0.00876568				NA	NA	Metabolite_141	Unknown	0.660635	0.0229122
NA	NA	R-(-)-Mandelicacid	Unknown	0.352876	0.00381147				NA	NA	Metabolite_140	Unknown	0.268035	0.0266685
NA	NA	3,4,5-trihydroxy-6-[2-hydroxy-1-(1-oxo-1H-isochromen-3-yl)butoxyoxane-2-carboxylicacid	Unknown	0.354228	0.0633541				NA	NA	Metabolite_14	Unknown	0.408288	0.0600294
NA	C13818	F4-Neuroprostane(4-series)	Unknown	0.358916	-0.0108476				NA	NA	Metabolite_139	Unknown	0.781106	0.00235268
NA	NA	3,5,7-trihydroxy-2-phenyl-3,4-dihydro-2H-1-benzopyran-4-one	Unknown	0.363325	0.0151955				NA	NA	Metabolite_138	Unknown	0.0383873	0.0534291
NA	NA	6,8-dimethyl-2-phenyl-3,4-dihydro-2H-1-benzopyran-4,5,7-triol	Unknown	0.366389	0.0130453				NA	NA	Metabolite_137	Unknown	0.539204	0.0800776
NA	NA	7,10-Hexadecadiynoicacid	Unknown	0.37565	-0.00842032				NA	NA	Metabolite_136	Unknown	0.554299	0.0113211
NA	C18256	Cis-3,4-Phenanthrenedihydrodiol-4-carboxylate	Unknown	0.383472	0.0285659				NA	NA	Metabolite_135	Unknown	0.680646	-0.0206809
NA	NA	3,4,5-trihydroxy-6-[(2E)-3-hydroxy-2-(phenylmethylidene)propoxyoxane-2-carboxylicacid	Unknown	0.384428	0.0127955				NA	NA	Metabolite_134	Unknown	0.946438	-0.000847892
NA	C10861	Meteloidine	Unknown	0.389305	0.116971				NA	NA	Metabolite_133	Unknown	0.163571	0.0424684
NA	NA	6-hydroxy-4-methyl-2-oxo-2H-chromen-7-ylacetate	Unknown	0.396715	0.0376307				NA	NA	Metabolite_132	Unknown	0.654055	0.00374566
HMDB0060640	NA	Lamivudine-triphosphate	Unknown	0.399889	0.0634886				NA	NA	Metabolite_131	Unknown	0.0202721	-0.271255
NA	NA	N-cis-tetradec-9Z-enoyl-L-Homoserinelactone	Unknown	0.40196	-0.0463152				NA	NA	Metabolite_130	Unknown	0.0777385	0.0188133
NA	NA	1-(2,4-dihydroxyphenyl)-2-(4-methoxyphenyl)propan-1-one	Unknown	0.402365	0.0151726				NA	NA	Metabolite_13	Unknown	0.646611	0.00827357
NA	NA	P-Acetamidophenol(Acetaminophen,Tylenol)	Unknown	0.402815	0.00648791				NA	NA	Metabolite_129	Unknown	0.466099	-0.00318855
NA	NA	PG(16:0/0:0)[U	Unknown	0.40506	-0.0252371				NA	NA	Metabolite_128	Unknown	0.471737	-0.00242406
HMDB0060780	NA	5-Hydroxymethylmeloxicam	Unknown	0.420772	0.103272				NA	NA	Metabolite_127	Unknown	0.248265	0.0279456
HMDB0059998	NA	Diphenolglucuronide	Unknown	0.421666	-0.0254277				NA	NA	Metabolite_126	Unknown	0.109039	0.137462
NA	NA	2-(hydroxymethyl)-2-methyl-2H-chromen-5-ol	Unknown	0.426527	0.0132051				NA	NA	Metabolite_125	Unknown	0.300976	0.0226756
HMDB0060779	NA	5-Carboxymeloxicam	Unknown	0.431201	0.0609346				NA	NA	Metabolite_124	Unknown	0.000232791	0.0421733
NA	NA	3,4,5-trihydroxy-6-{[14-hydroxy-3-methoxy-4-(3-methylbut-2-en-1-yl)-8,17-dioxatetracyclo[8.7.0.0,.0,heptadeca-1(10),2(7),3,5,11(16),12,14-heptaen-5-yloxy}oxane-2-carboxylicacid	Unknown	0.43901	0.053938				NA	NA	Metabolite_123	Unknown	0.000344003	0.191016
NA	NA	Cer(d18:0/17:0)	Unknown	0.44081	0.0353222				NA	NA	Metabolite_122	Unknown	0.021275	0.0312663
NA	NA	(3,4,5,6-tetrahydroxyoxan-2-yl)methylacetate	Unknown	0.441456	-0.054875				NA	NA	Metabolite_121	Unknown	0.0103187	0.0727046
NA	NA	N-oleoylisoleucine	Unknown	0.444936	-0.0165743				NA	NA	Metabolite_120	Unknown	0.0485218	0.0434489
NA	C02006	AspulvinoneE	Unknown	0.452932	0.0542874				NA	NA	Metabolite_12	Unknown	0.210035	0.00876271
HMDB0244516	NA	13,14-dihydro-15-keto-PGE1	Unknown	0.455783	-0.00530359				NA	NA	Metabolite_119	Unknown	0.0876679	0.0999856
NA	NA	Farnesylacetone	Unknown	0.484631	0.00531755				NA	NA	Metabolite_118	Unknown	0.250391	0.0718213
NA	C15818	SoraphenO	Unknown	0.486295	-0.00333648				NA	NA	Metabolite_117	Unknown	0.600846	-0.00678785
NA	NA	XestoaminolC	Unknown	0.502959	0.0126308				NA	NA	Metabolite_116	Unknown	0.0691684	-0.157456
NA	NA	9,12,15-Octadecatrien-1-ol	Unknown	0.50549	0.00476092				NA	NA	Metabolite_115	Unknown	0.453873	0.0912389
NA	NA	6-[(E)-2-(4-hydroxyphenyl)ethenyl-4-methoxy-5,6-dihydro-2H-pyran-2-one	Unknown	0.506933	0.0172301				NA	NA	Metabolite_114	Unknown	0.658453	0.00997632
HMDB0256206	C10808	Imperialine	Unknown	0.520747	-0.00930772				NA	NA	Metabolite_113	Unknown	0.337039	0.0134761
NA	NA	Pyridoxine(VitaminB6)	Unknown	0.533036	-0.00763852				NA	NA	Metabolite_112	Unknown	0.114727	0.0497352
HMDB0061046	NA	M2di-hydroxylatedmetabolite	Unknown	0.533607	0.0547245				NA	NA	Metabolite_111	Unknown	0.292622	-0.0068374
NA	NA	21-hydroxy-heneicosanoicacid	Unknown	0.544318	0.0144129				NA	NA	Metabolite_110	Unknown	0.0172738	0.0315394
NA	NA	Glutamate,gamma-methylester	Unknown	0.551587	-0.00708735				NA	NA	Metabolite_11	Unknown	0.914677	-0.00157242
NA	NA	2-Acetyl-5-tetrahydroxybutylImidazole	Unknown	0.557382	0.0544143				NA	NA	Metabolite_109	Unknown	0.0318847	0.0320228
NA	C05835	2-Formaminobenzoylacetate	Unknown	0.558396	-0.0114474				NA	NA	Metabolite_108	Unknown	0.724432	-0.00462618
NA	NA	3,4,5-trihydroxy-6-{[3-(3,4,5-trihydroxyphenyl)prop-2-enoyloxy}oxane-2-carboxylicacid	Unknown	0.570413	-0.0788938				NA	NA	Metabolite_107	Unknown	0.131956	0.0693477
NA	NA	6,12-bis(3,4-dihydroxyphenyl)-8,13-dihydroxy-3,11-dioxatricyclo[8.4.0.0,tetradeca-1(10),2(7),8-trien-4-one	Unknown	0.571897	0.0235857				NA	NA	Metabolite_106	Unknown	0.00324577	0.217711
HMDB0060988	NA	5-hydroxypropafenone	Unknown	0.587641	-0.0609241				NA	NA	Metabolite_105	Unknown	0.736768	0.0198828
NA	NA	Leridol	Unknown	0.589409	0.0160408				NA	NA	Metabolite_104	Unknown	0.176693	0.0495701
HMDB0061918	C12312	Oxindole	Unknown	0.591552	-0.0130846				NA	NA	Metabolite_103	Unknown	0.0797902	0.0556951
NA	NA	3-(1,2-dihydroxybut-3-en-1-yl)-1H-isochromen-1-one	Unknown	0.602881	-0.0134158				NA	NA	Metabolite_102	Unknown	0.391697	0.0159297
NA	NA	PE(18:1(9Z)/0:0)	Unknown	0.619047	-0.0263619				NA	NA	Metabolite_101	Unknown	0.344905	0.0349245
NA	NA	Nicotinamideadeninedinucleotide(NAD)	Unknown	0.628513	-0.0591007				NA	NA	Metabolite_100	Unknown	0.64484	0.00637357
NA	C13915	C16Sphinganine	Unknown	0.644059	0.0120369				NA	NA	Metabolite_10	Unknown	0.995543	6.76073e-05
NA	NA	12-hydroxy-3Z,6Z-dodecadienoicacid	Unknown	0.66386	-0.0085303				NA	NA	Metabolite_1	Unknown	0.265323	0.0153698
HMDB0060814	NA	Descladinoseroxithromycin	Unknown	0.664061	-0.0809165				HMDB0061046	NA	M2 di-hydroxylated metabolite	Unknown	0.0725916	0.0286178
NA	NA	3,4,5-trihydroxy-6-(3-phenyloxirane-2-carbonyloxy)oxane-2-carboxylicacid	Unknown	0.669172	-0.0254003				HMDB0060640	NA	Lamivudine-triphosphate	Unknown	0.730513	-0.000830383
NA	NA	3,4,5-trihydroxy-6-[(4-hydroxy-3-methylbut-2-enoyl)oxyoxane-2-carboxylicacid	Unknown	0.679462	-0.0670037				NA	C12819	Kainic acid	Unknown	0.00190023	0.0624841
NA	NA	5-hydroxy-3-[(1E)-3-hydroxybut-1-en-1-yl-1H-isochromen-1-one	Unknown	0.683932	-0.0143598				NA	C06069	Iridodial	Unknown	0.00612268	0.0284143
NA	NA	3-[3,4-dihydroxy-2-(8-hydroxy-3,7-dimethylocta-2,6-dien-1-yl)phenylpropanoicacid	Unknown	0.684127	0.00420731				NA	C10808	Imperialine	Unknown	0.237272	-0.0387066
HMDB0060465	C20640	CyclicGMP-AMP	Unknown	0.699264	0.0669622				NA	C13915	Hexadecasphinganine	Unknown	0.14355	0.0184293
NA	NA	3-Formyl-2,4,6-trihydroxy-5-methyldihydrochalcone	Unknown	0.709267	0.00640435				HMDB0029156	NA	Glutamylphenylalanine	Unknown	0.00672022	0.0611575
NA	NA	6-dehydrotestosterone	Unknown	0.726572	0.0100204				NA	C13818	F4-Neuroprostane (4-series)	Unknown	0.0604688	-0.0320173
NA	NA	Hoslundal	Unknown	0.729251	0.0224101				HMDB0060822	NA	Doxorubicin-semiquinone	Unknown	0.581036	0.00366222
NA	NA	Methyl3-(4-methoxyphenyl)-2-oxopropanoate	Unknown	0.731233	0.00518496				HMDB0060814	NA	Descladinose roxithromycin	Unknown	0.898117	-0.00506803
NA	NA	AH6809	Unknown	0.733055	0.0104633				HMDB0060465	C20640	cyclic GMP-AMP	Unknown	0.637692	0.00638486
NA	NA	3-[(1E)-3-hydroxybut-1-en-1-yl-1H-isochromen-1-one	Unknown	0.741865	-0.00794177				NA	C10284	Crotanecine	Unknown	0.105697	-0.0815132
NA	NA	(+/-)-Enterolactone	Unknown	0.759002	-0.0132902				NA	C18256	cis-3,4-Phenanthrenedihydrodiol-4-carboxylate	Unknown	0.0334214	0.0349865
NA	NA	3,4,5-trihydroxy-6-[(1-oxo-3-phenylpropan-2-yl)oxyoxane-2-carboxylicacid	Unknown	0.777626	0.0708925				NA	C18848	Chalcolactone	Unknown	0.970504	-0.000568238
NA	C06069	Iridodial	Unknown	0.783552	0.00217421				NA	C02006	Aspulvinone E	Unknown	0.00406784	0.105001
NA	NA	Uridinemonophosphate(UMP)	Unknown	0.786253	0.0101636				NA	C11760	Amprotropine	Unknown	0.0642027	0.0289334
NA	NA	1-Palmitoyl-2-linoleoylPE	Unknown	0.7945	-0.00696237				NA	C14834	9,10-Epoxy-13-hydroxy-11-octadecenoate	Unknown	0.186739	0.0152758
NA	NA	Pectenolone	Unknown	0.817186	-0.0436264				HMDB0061062	NA	7-hydroxygranisetron	Unknown	0.150187	0.0185534
NA	NA	Guanidylicacid(guanosinemonophosphate)	Unknown	0.836321	-0.00881728				HMDB0060988	NA	5-hydroxypropafenone	Unknown	0.524624	-0.0780283
NA	C06726	5,6-Dihydroxy-3-methyl-2-oxo-1,2,5,6-tetrahydroquinoline	Unknown	0.844399	-0.00160989				HMDB0060780	NA	5'-Hydroxymethyl meloxicam	Unknown	0.0319947	0.0655005
NA	NA	Inosine5-monophosphate(IMP)	Unknown	0.858309	-0.0220246				HMDB0060779	NA	5'-Carboxy meloxicam	Unknown	0.278606	-0.00749166
NA	NA	N,N-dimethyl-Safingol	Unknown	0.871067	0.00408401				NA	C06726	5,6-Dihydroxy-3-methyl-2-oxo-1,2,5,6-tetrahydroquinoline	Unknown	0.673218	-0.0076407
NA	NA	[7-hydroxy-3-(2-hydroxy-4-methoxyphenyl)-3,4-dihydro-2H-1-benzopyran-4-yloxidanesulfonicacid	Unknown	0.876974	0.00495175				HMDB0060768	NA	4-Hydroxymethylpyrazole	Unknown	0.160491	0.0325831
NA	NA	{3-[3-(3,4-dihydroxyphenyl)-3-oxoprop-1-en-1-yl-6-hydroxy-2-methoxyphenyl}oxidanesulfonicacid	Unknown	0.879192	-0.023889				HMDB0029169	NA	3-Hydroxy-2-methylglutaric acid	Unknown	0.805812	-0.041917
NA	C15191	(2-Isopropyl-1-benzofuran-3-yl)(4-hydroxyphenyl)methanone	Unknown	0.881199	0.00713082				NA	C14239	3-Deoxyestradiol	Unknown	0.218126	0.0732727
NA	NA	(1E)-1-(2-hydroxy-4-methoxyphenyl)pent-1-en-3-one	Unknown	0.899152	0.00267146				NA	C04447	3-Carboxy-4-methoxy-N-methyl-2-pyridone	Unknown	0.0235605	0.108725
NA	NA	6-({13,14-dihydroxy-9-oxo-8,17-dioxatetracyclo[8.7.0.0,.0,heptadeca-1(10),2(7),3,5,11(16),12,14-heptaen-5-yl}oxy)-3,4,5-trihydroxyoxane-2-carboxylicacid	Unknown	0.904512	0.00621153				HMDB0060751	NA	3'-Amino-3'-deoxythimidine glucuronide	Unknown	0.774153	0.00179261
NA	NA	Sinaticin	Unknown	0.914296	0.00374749				NA	C16715	2-Oxo-1,2-dihydroquinoline-4-carboxylate	Unknown	0.275156	0.0170816
NA	NA	PE(18:2/0:0)	Unknown	0.928295	-0.00341016				NA	C07727	2-Indanone	Unknown	0.0758277	0.0288736
NA	NA	OMDM-1	Unknown	0.929168	0.00123259				HMDB0253418	C05568	2-Hydroxy-3-(1H-imidazol-5-yl)propanoic acid	Unknown	0.000110152	0.0814427
NA	NA	Octopamine(p-Hydroxyphenylethanolamine)	Unknown	0.929671	-0.00105973				NA	C05835	2-Formaminobenzoylacetate	Unknown	0.767752	-0.00887689
NA	NA	3,4,5-trihydroxy-6-{[5-(4-methoxyphenyl)-2-methyl-3-oxopent-4-en-2-yloxy}oxane-2-carboxylicacid	Unknown	0.942336	0.0025041				HMDB0061918	C12312	1,3-Dihydro-(2H)-indol-2-one	Unknown	0.518252	0.00688818
NA	NA	4-hydroxy-2-methoxy-3-(3-methylbut-2-en-1-yl)benzoicacid	Unknown	0.943301	-0.0302808				NA	C12029	(E)-2-Butenyl-4-methyl-threonine	Unknown	0.425	0.0184806
NA	NA	ETHYLSYRINGATE	Unknown	0.98535	-0.0001096				NA	C15191	(2-Isopropyl-1-benzofuran-3-yl)(4-hydroxyphenyl)methanone	Unknown	0.390368	0.0120007

## Sheet: Table S9
Table S9 Serum metabolome of Control and CrPyr group on day 1 and day 30 after arrival
	Day 1														Day 30
Metabolite	ACon_1	ACon_2	ACon_3	ACon_4	ACon_5	ACon_6	ATre_1	ATre_2	ATre_3	ATre_4	ATre_5	ATre_6		Metabolite	A30Con_1	A30Con_2	A30Con_3	A30Con_4	A30Con_5	A30Con_6	A30Tre_1	A30Tre_2	A30Tre_3	A30Tre_4	A30Tre_5	A30Tre_6
XI-Dihydro-2-methyl-3(2H)-thiophenone	3.9238	4.4261	5.312	5.1005	4.4915	4.7784	5.158	5.3024	5.4468	4.1686	4.60075	5.0329		XI-Dihydro-2-methyl-3(2H)-thiophenone	5.3714	4.5094	5.3707	4.1632	4.8924	3.94	4.186	4.8581	5.4513	4.81865	4.5538	4.70595
Xi-4-Hydroxy-4-methyl-2-cyclohexen-1-one	5.0635	5.485	5.3729	5.4019	5.5811	5.422	5.6379	5.55395	5.47	5.3892	5.5298	5.6704		Xi-4-Hydroxy-4-methyl-2-cyclohexen-1-one	5.4047	5.4537	5.5014	5.5885	5.5118	5.5319	5.47	5.5063	5.5849	5.52745	5.4968	5.50155
Xi-3-Methyl-3-cyclohexen-1-ol	2.368	2.3368	2.355	2.895	2.9614	3.0188	2.755	2.5177	2.2804	3.5367	3.2933	3.0499		Xi-3-Methyl-3-cyclohexen-1-ol	3.7145	3.1102	3.8778	3.7032	2.99	4.5339	3.1135	3.3373	2.5277	2.8206	2.7718	3.05455
Xi-1-Butoxy-1-methoxyethane	7.4594	7.5549	7.4718	7.5109	7.5675	7.5567	7.5261	7.51615	7.5062	7.6168	7.5474	7.478		Xi-1-Butoxy-1-methoxyethane	7.5155	7.5401	7.5756	7.5658	7.576	7.5651	7.6273	7.6127	7.5851	7.6062	7.5372	7.57495
Xestoaminol C	5.6884	5.8943	5.7698	5.7298	5.821	5.961	5.8009	5.75675	5.7126	5.7703	5.71585	5.6614		Xestoaminol C	5.9317	5.8222	5.9116	5.8452	5.9501	5.8415	6.0419	5.8745	5.9286	5.98525	5.7944	5.83445
Xanthine	2.6663	3.9242	4.3448	3.9452	4.0408	3.2052	3.7141	4.48575	5.2574	3.7093	3.9237	4.1381		Xanthine	2.4445	2.4188	2.492	2.4856	4.3956	3.1292	3.9972	2.4903	5.5808	4.789	2.4809	2.4856
Vulgarone A	6.4777	6.4981	6.8577	6.6376	6.6058	6.4967	6.4603	6.38685	6.3134	6.3371	6.35835	6.3796		Vulgarone A	6.4238	6.3831	6.5457	6.4545	6.5587	6.3666	6.4374	6.612	6.5877	6.51255	6.5429	6.57745
Vulgarole	5.9767	6.175	6.0237	6.0828	6.1353	6.1414	6.1442	6.1475	6.1508	6.2408	6.1311	6.0214		Vulgarole	6.1392	6.1653	6.1912	6.1963	6.1773	6.1901	6.2372	6.21	6.1999	6.21855	6.1426	6.1763
Vomifoliol 9-[xylosyl-(1->6)-glucoside]	5.5172	5.4915	5.5254	5.4956	5.5344	5.343	5.5886	5.7156	5.8426	5.4738	5.48035	5.4869		Vomifoliol 9-[xylosyl-(1->6)-glucoside]	5.5004	5.4127	5.2741	5.4167	5.3446	5.2751	5.4021	5.2504	5.5453	5.4737	5.2143	5.23235
Uridine	5.9666	6.076	6.1424	6.1267	5.9417	6.1397	6.2885	6.1329	5.9773	5.9147	5.99195	6.0692		Uridine	6.0135	6.1013	6.0856	6.148	6.0076	6.0943	6.1669	6.2265	6.085	6.12595	6.1652	6.19585
Uric acid	6.7141	6.6252	6.9089	6.5312	6.5477	6.2905	6.7094	6.62395	6.5385	5.4935	5.9904	6.4873		Uric acid	6.5456	6.685	6.296	6.294	6.5113	6.3115	6.6688	5.9188	6.8329	6.75085	6.7825	6.35065
Urate-3-ribonucleoside	4.4614	4.3593	4.6454	4.4316	4.7353	4.426	4.628	4.7072	4.7864	4.3871	4.2996	4.2121		Urate-3-ribonucleoside	4.4849	4.6477	4.7622	4.7327	4.8864	4.6025	4.6741	4.6809	4.7897	4.7319	4.6512	4.66605
Uracil	5.1856	4.601	4.1691	5.3427	5.5477	5.2864	5.3024	5.24975	5.1971	5.7997	5.67025	5.5408		Uracil	5.2823	4.7725	5.4991	5.5827	5.3578	5.5381	5.4675	5.4938	4.8327	5.1501	4.8584	5.1761
Undecylenic acid	6.2305	6.1052	6.1606	6.1885	6.056	6.2443	6.1157	6.0713	6.0269	5.9841	6.018	6.0519		Undecylenic acid	5.7708	6.0517	5.9499	5.8683	5.7326	6.2044	5.9081	5.9595	6.0222	5.96515	5.9513	5.9554
TXB2	5.4246	5.1611	5.1938	5.4088	5.2728	4.9191	5.7203	5.4527	5.1851	4.8478	5.0331	5.2184		TXB2	4.6527	4.7192	4.1855	4.6231	4.7297	5.0885	4.5408	4.2534	3.9257	4.23325	4.4964	4.3749
Trolamine	6.1172	6.1682	6.1191	6.1454	6.1945	6.193	6.1622	6.147	6.1318	6.213	6.17485	6.1367		Trolamine	6.1799	6.177	6.2228	6.2065	6.2236	6.2221	6.2427	6.2535	6.2231	6.2329	6.1996	6.22655
Topaquinone	5.4704	4.3006	3.6757	5.74	5.7681	5.4934	5.7165	5.5234	5.3303	6.0101	5.9962	5.9823		Topaquinone	5.5164	4.7994	5.6788	5.6405	5.3773	5.5577	5.5635	5.7323	4.9067	5.2351	4.5078	5.12005
Tiglylcarnitine	5.6684	5.5736	5.7072	5.6296	5.5329	5.6822	5.615	5.48815	5.3613	5.2249	5.368	5.5111		Tiglylcarnitine	5.7761	5.7393	5.8055	5.7366	5.7554	5.6518	5.6191	5.6014	5.771	5.69505	5.679	5.6402
Thymine	5.0583	5.0338	5.0783	4.9892	5.1391	5.0992	5.0816	5.0526	5.0236	5.0095	5.0485	5.0875		Thymine	4.9487	5.0865	5.0555	4.9775	5.1326	4.9473	5.0176	5.0622	5.1098	5.0637	5.0692	5.0657
THTC	6.6921	6.7458	6.6771	6.6478	6.3364	6.6427	6.5502	6.46985	6.3895	6.3304	6.4323	6.5342		THTC	6.6085	6.6418	6.5677	6.4176	6.4812	6.2824	5.9812	6.3712	6.5923	6.28675	6.6569	6.51405
Thromboxane B3	4.2731	4.3772	3.1929	2.7746	3.7987	3.6041	3.7621	3.36875	2.9754	2.7825	3.30345	3.8244		Thromboxane B3	2.7424	2.7166	2.79	2.7836	2.7733	2.7805	2.7773	2.7883	2.7484	2.76285	2.7789	2.7836
Thiodiacetic acid	4.7031	4.7976	4.6756	4.7829	4.1688	4.7074	4.7571	4.17885	3.6006	4.4095	4.3846	4.3597		Thiodiacetic acid	4.5214	4.7472	4.0135	4.165	3.9214	4.1831	3.8355	4.542	4.1687	4.0021	4.0568	4.2994
Tetradecanol	5.3389	5.4603	5.2365	5.3578	5.4886	5.5334	5.3728	5.4162	5.4596	5.3948	5.30105	5.2073		Tetradecanol	5.5133	5.3986	5.5413	5.4657	5.5095	5.4392	5.5763	5.3736	5.508	5.54215	5.4305	5.40205
Tetradecanedioic acid	5.6048	5.7391	5.6045	5.6174	5.4682	5.6693	5.4147	5.44065	5.4666	5.2645	5.4336	5.6027		Tetradecanedioic acid	5.1061	5.364	5.2593	5.2308	5.1555	5.4693	5.2405	5.2475	5.2152	5.22785	5.3213	5.2844
Testosterone glucuronide	5.6724	5.7667	6.0423	5.6017	5.3567	6.0525	5.9071	6.1267	6.3463	5.5985	5.9844	6.3703		Testosterone glucuronide	5.751	5.7922	5.5783	5.9355	5.5214	6.0229	5.6845	5.5351	5.9682	5.82635	5.7991	5.6671
Testosterone	6.4313	6.4546	6.815	6.5847	6.5668	6.4535	6.4128	6.33595	6.2591	6.2915	6.31305	6.3346		Testosterone	6.3822	6.3345	6.4937	6.392	6.5157	6.3131	6.3861	6.5584	6.5421	6.4641	6.497	6.5277
Taurodeoxycholic acid	7.0656	6.4404	6.1778	6.3034	6.6134	5.9298	4.4945	5.47735	6.4602	5.943	5.8875	5.832		Taurodeoxycholic acid	6.3804	6.4477	6.0828	5.7718	6.0781	5.9258	5.8035	5.9601	4.4541	5.1288	6.3832	6.17165
Taurocholic acid	6.1239	5.315	4.69	4.8778	4.8066	4.3946	4.3999	5.07075	5.7416	4.8918	4.86975	4.8477		Taurocholic acid	5.2112	5.6652	5.2315	5.1096	4.9513	5.0455	4.8608	4.8007	4.1633	4.51205	5.6863	5.2435
Tanacetol B	4.6085	5.0098	5.2047	4.8967	5.214	5.081	5.3174	5.14775	4.9781	5.1487	5.08765	5.0266		Tanacetol B	4.647	4.8284	4.53	4.7095	4.6786	4.3769	4.7659	4.4011	4.674	4.71995	4.8055	4.6033
Tanacetol A	5.1197	5.0701	5.0564	5.0254	5.0011	5.1081	5.0858	5.02175	4.9577	5.0041	5.02135	5.0386		Tanacetol A	5.4101	5.5169	5.3284	5.3043	5.2411	5.5811	5.3477	5.3227	5.2688	5.30825	5.3757	5.3492
Sucrose	5.0436	4.5904	4.7543	4.5465	4.7221	4.7724	4.158	4.20495	4.2519	4.912	5.19735	5.4827		Sucrose	4.7784	3.6278	3.8316	4.3408	4.6496	4.2283	4.1812	4.5766	4.0769	4.12905	4.3705	4.47355
Succinylcarnitine	5.3188	5.4786	5.2354	5.5087	5.1728	5.2238	5.4752	5.29635	5.1175	5.2977	5.29135	5.285		Succinylcarnitine	5.0261	5.099	4.8588	5.0751	4.7398	4.8537	4.9323	5.2711	4.8551	4.8937	5.1308	5.20095
Suberic acid	4.7126	4.5388	4.6281	4.6531	4.684	4.7133	4.7016	4.59115	4.4807	4.5202	4.6099	4.6996		Suberic acid	4.4887	4.617	4.6183	4.5121	4.6636	4.7597	4.6963	4.7116	4.6761	4.6862	4.6518	4.6817
S-Succinylglutathione	4.9768	4.1871	3.4394	5.3697	5.7317	5.4437	5.1434	5.2378	5.3322	5.6816	5.4243	5.167		S-Succinylglutathione	5.2652	4.7139	5.6363	5.6368	5.6156	5.64	4.9525	5.0714	4.7663	4.8594	4.7655	4.91845
Sphinganine	5.0182	5.2378	5.0947	4.8917	5.3071	5.5875	5.1971	5.21235	5.2276	4.9612	4.9181	4.875		Sphinganine	5.259	5.3928	5.452	5.0525	5.3786	5.1971	5.2541	5.1361	5.4321	5.3431	4.9531	5.0446
Sorbitan palmitate	4.3125	3.0414	3.045	3.8084	3.0626	4.0738	4.0188	4.00105	3.9833	3.1086	3.0881	3.0676		Sorbitan palmitate	4.6749	5.1107	4.9302	4.7096	4.273	5.1266	4.6186	4.9726	4.2861	4.45235	4.8123	4.89245
SM(d18:1/16:0)	7.3064	6.801	6.7771	6.8874	7.0279	7.0865	6.9526	7.05705	7.1615	7.4772	7.6105	7.7438		SM(d18:1/16:0)	7.4075	7.2514	7.2097	7.3082	7.1488	7.0704	7.0922	7.374	7.2722	7.1822	7.4202	7.3971
SM(d18:1/14:0)	4.3441	3.312	3.4822	3.3508	3.3513	3.3599	3.3392	3.2924	3.2456	3.3584	3.3483	3.3382		SM(d18:1/14:0)	4.0921	3.5296	3.3659	3.5351	3.7547	3.4066	3.3532	3.3642	4.1686	3.7609	3.3548	3.3595
SM(d18:0/16:1(9Z))	4.6748	3.5451	3.5487	3.5836	3.5664	3.593	3.5723	3.52555	3.4788	3.8954	4.59135	5.2873		SM(d18:0/16:1(9Z))	4.7644	3.686	3.6209	3.5927	3.649	3.5895	3.6844	3.5974	3.5575	3.62095	3.5879	3.59265
SM(d18:0/16:0)	7.0616	6.6293	6.558	6.7876	6.8488	6.8651	6.9518	6.91445	6.8771	5.9882	6.5975	7.2068		SM(d18:0/16:0)	7.3591	7.3781	7.2888	7.3283	7.3126	7.239	6.6767	6.5555	7.0814	6.87905	7.2949	6.9252
S-Japonin	3.696	4.0368	3.7254	3.6441	3.7826	5.4524	3.9601	4.4263	4.8925	3.4473	3.4883	3.5293		S-Japonin	2.8284	2.8026	2.876	2.8696	2.8593	4.9236	2.8633	3.31	4.0619	3.4626	2.8649	3.08745
Serylarginine	5.1357	5.5041	4.6244	4.3764	5.1895	5.5585	4.7401	4.81135	4.8826	5.9992	4.97135	3.9435		Serylarginine	3.0581	3.0517	3.0934	3.0878	3.0941	4.114	3.1167	3.1393	3.0789	3.0978	3.0966	3.11795
Se-Methylselenomethionine	4.9825	4.9512	4.9695	4.983	4.9891	4.9863	4.9529	4.9237	4.8945	5.0131	4.976	4.9389		Se-Methylselenomethionine	4.9661	4.9597	5.0014	4.9958	5.0021	5.2341	5.0247	5.0473	4.9869	5.0058	5.0046	5.02595
Sebacic acid	7.2453	7.3571	7.2605	7.2986	7.3569	7.3645	7.3375	7.3309	7.3243	7.428	7.34155	7.2551		Sebacic acid	7.3219	7.3422	7.3851	7.3804	7.3916	7.3825	7.4309	7.4225	7.401	7.41595	7.3464	7.38445
Salsoline-1-carboxylate	5.8198	5.4492	5.3708	5.7078	4.9897	5.9836	5.532	5.48855	5.4451	5.0153	5.305	5.5947		Salsoline-1-carboxylate	5.6547	5.4384	5.2576	5.8152	5.276	5.923	5.51	6.1037	5.2582	5.3841	5.7978	5.95075
Ribothymidine	5.241	5.2652	5.1172	5.2607	5.2689	5.2804	5.2507	5.1834	5.1161	5.3244	5.2175	5.1106		Ribothymidine	5.2797	5.238	5.3231	5.2476	5.3713	5.2921	5.3067	5.3336	5.3232	5.31495	5.3033	5.31845
R-(-)-Mandelic acid	5.303	5.3857	5.3248	5.3538	5.4044	5.3793	5.3612	5.3453	5.3294	5.4485	5.39695	5.3454		R-(-)-Mandelic acid	5.3663	5.3913	5.4003	5.3934	5.4071	5.4068	5.4428	5.4345	5.4467	5.44475	5.3859	5.4102
Pyrroline hydroxycarboxylic acid	5.5274	5.6493	5.5254	5.615	5.4749	5.4847	5.5858	5.51845	5.4511	5.6241	5.5922	5.5603		Pyrroline hydroxycarboxylic acid	5.4876	5.4351	5.5996	5.5681	5.4805	5.4966	5.4642	5.48	5.4257	5.44495	5.4506	5.4653
Putreanine	6.4575	6.237	6.5046	6.3782	6.303	6.2761	6.195	6.0798	5.9646	6.3341	6.30555	6.277		Putreanine	6.203	6.1897	6.2325	6.234	6.2953	6.2513	6.2544	6.3876	6.2351	6.24475	6.3471	6.36735
P-Tolyl Sulfate	6.5768	6.8855	6.8017	7.026	6.8733	7.0162	7.0038	6.8149	6.626	6.605	6.77345	6.9419		P-Tolyl Sulfate	7.2401	7.245	7.3571	7.4861	7.2457	7.1623	7.1918	7.41	7.1385	7.16515	7.4783	7.44415
PSOROMIC ACID	4.8999	5.0159	4.9788	5.0292	4.97	4.9293	5.0138	4.9332	4.8526	4.9952	4.98975	4.9843		PSOROMIC ACID	4.9892	4.9023	4.9485	4.988	5.0078	4.9488	4.9993	5.0433	4.9919	4.9956	4.9836	5.01345
PS(18:3(9Z,12Z,15Z)/20:0)	6.254	5.4849	6.004	5.6855	5.7172	6.1113	6.233	6.2117	6.1904	4.7845	4.81185	4.8392		PS(18:3(9Z,12Z,15Z)/20:0)	5.4678	5.3702	4.7728	5.0692	5.2219	4.8946	4.7961	4.8187	5.0691	4.9326	5.4935	5.1561
PS(14:0/15:0)	6.8812	6.6733	6.9471	6.7953	6.744	6.6715	6.6131	6.5293	6.4455	6.7682	6.72935	6.6905		PS(14:0/15:0)	6.668	6.6163	6.6548	6.6157	6.7399	6.6506	6.6859	6.7613	6.6546	6.67025	6.76	6.76065
PS(12:0/14:0)	6.0772	5.7982	6.0687	5.9443	5.8942	5.8188	5.6992	5.6143	5.5294	5.9307	5.90225	5.8738		PS(12:0/14:0)	5.7844	5.7747	5.8137	5.8174	5.8881	5.801	5.7812	5.9655	5.7694	5.7753	5.9114	5.93845
Prostaglandin G1	5.7097	5.2777	5.2822	5.2443	5.173	5.3813	5.1935	5.03485	4.8762	4.2784	4.62625	4.9741		Prostaglandin G1	5.6093	5.6249	5.8414	5.7531	5.7437	5.544	5.676	5.5625	5.4937	5.58485	5.7365	5.6495
Propylene glycol stearate	4.4056	3.1581	4.8983	4.6262	3.2158	3.4841	4.2192	3.89005	3.5609	5.4652	4.32475	3.1843		Propylene glycol stearate	4.5956	3.385	3.243	3.2056	4.6853	3.4696	3.5772	3.2103	3.1704	3.3738	3.2009	3.2056
Propyl 2-mercaptopropionate	3.4534	4.5951	5.0757	5.4717	3.0704	5.2869	5.2519	4.4231	3.5943	4.7419	4.93535	5.1288		Propyl 2-mercaptopropionate	3.0245	3.018	3.0598	3.0541	4.9608	5.0754	5.4482	3.4281	4.5539	5.00105	3.0629	3.2455
Propyl 2,4-decadienoate	6.7568	6.8613	6.7768	6.8049	6.8552	6.8581	6.8575	6.8508	6.8441	6.8919	6.8488	6.8057		Propyl 2,4-decadienoate	6.8577	6.8908	6.8936	6.8963	6.8987	6.9006	6.9538	6.9372	6.8869	6.92035	6.8581	6.89765
Prolylhydroxyproline	4.9403	5.2775	5.474	5.3995	4.8833	5.2085	5.1078	5.17105	5.2343	5.3093	5.3688	5.4283		Prolylhydroxyproline	4.9213	5.0961	5.4615	5.245	4.8297	5.2713	4.8571	5.2179	5.2349	5.046	5.1926	5.20525
Prolyl-Arginine	7.8153	7.6278	7.8729	7.7464	7.6855	7.624	7.5667	7.48235	7.398	7.7163	7.67205	7.6278		Prolyl-Arginine	7.5821	7.5841	7.5922	7.5749	7.7055	7.6126	7.6139	7.6939	7.6012	7.60755	7.7053	7.6996
Proline betaine	5.9176	5.9183	6.0892	6.2802	6.0025	6.2849	5.9881	6.05545	6.1228	6.0887	6.08865	6.0886		Proline betaine	5.7553	5.8445	5.8708	5.9134	5.8059	5.9658	6.0203	6.071	6.0313	6.0258	5.9893	6.03015
Prehumulinic acid	5.5005	5.225	5.5441	5.3851	5.2453	5.1014	5.0815	4.98225	4.883	5.3514	5.346	5.3406		Prehumulinic acid	5.1297	5.02	5.1304	5.1277	5.2218	5.1898	5.2963	5.4502	5.0374	5.16685	5.3266	5.3884
Phytolaccoside A	5.7483	5.3712	5.7549	5.6061	5.5179	5.384	5.3965	5.1998	5.0031	5.6821	5.6285	5.5749		Phytolaccoside A	5.4082	5.3416	5.3888	5.3978	5.4298	5.3728	5.4799	5.7277	5.2369	5.3584	5.594	5.66085
Phosphocholine	5.7821	5.8872	5.5878	5.7609	5.5687	5.7674	5.8765	5.91635	5.9562	5.611	5.80665	6.0023		Phosphocholine	5.9215	5.9754	5.8538	5.9107	5.7794	6.0103	5.9156	5.8769	5.7712	5.8434	5.8481	5.8625
Phenylenediamine	5.8841	5.5847	5.1938	5.7732	5.954	5.901	5.5931	5.74915	5.9052	5.6902	5.6682	5.6462		Phenylenediamine	5.7095	5.5557	5.8439	5.77	5.7827	5.827	5.8332	5.6901	5.5953	5.71425	5.8045	5.7473
Phenylalanyl-Lysine	4.2784	4.5199	4.4424	4.0674	3.5488	4.3399	4.4325	4.4364	4.4403	3.7854	4.2778	4.7702		Phenylalanyl-Lysine	4.4155	3.8825	2.9849	3.5658	3.0583	3.9046	3.2636	4.2722	3.3761	3.31985	2.9115	3.59185
Phenylalanyl-Arginine	4.6118	5.3004	5.3875	4.9637	4.9984	5.1077	5.515	5.36005	5.2051	4.9176	5.22595	5.5343		Phenylalanyl-Arginine	4.9475	5.2201	4.905	5.0901	4.7337	4.7291	4.9649	5.0069	4.8495	4.9072	4.9667	4.9868
Phenylacetylglycine	6.0676	6.5463	6.4805	6.4921	6.7003	6.5214	6.7657	6.66945	6.5732	6.5137	6.644	6.7743		Phenylacetylglycine	6.5054	6.5449	6.6233	6.7176	6.6098	6.6595	6.5796	6.6056	6.6856	6.6326	6.637	6.6213
Phenyl glucuronide	3.4702	4.1107	4.7797	4.578	2.7553	4.161	4.344	4.3265	4.309	4.0321	4.37005	4.708		Phenyl glucuronide	3.3704	4.4972	3.8447	3.7209	3.539	4.644	4.3748	4.4161	4.4221	4.39845	4.6515	4.5338
Phaseoloside D	5.5793	5.6232	5.0535	5.4966	5.7934	4.7741	5.9205	5.911	5.9015	5.2393	4.9626	4.6859		Phaseoloside D	6.2071	6.3329	5.8982	6.3435	5.875	5.7806	6.0943	6.0727	5.7852	5.93975	6.1648	6.11875
PG(i-12:0/i-24:0)	7.7968	7.6757	7.7769	7.8604	7.7172	7.848	7.8297	7.84355	7.8574	7.5596	7.64205	7.7245		PG(i-12:0/i-24:0)	7.996	7.8636	7.8911	7.9168	7.8029	7.759	7.2061	7.1624	7.8252	7.51565	7.9005	7.53145
PG(i-12:0/a-17:0)	6.9835	7.0762	6.9911	7.0745	7.0818	7.1275	7.113	7.08	7.047	7.0126	6.93965	6.8667		PG(i-12:0/a-17:0)	7.0427	7.0984	7.1519	7.1471	7.1534	7.1599	7.0315	7.0994	7.2052	7.11835	7.0263	7.06285
PG(18:1(11Z)/18:1(9Z))	6.8819	6.6636	6.9004	6.7929	6.6868	6.6948	6.5964	6.48935	6.3823	6.7724	6.73575	6.6991		PG(18:1(11Z)/18:1(9Z))	6.6574	6.634	6.6931	6.6808	6.7444	6.7045	6.693	6.8269	6.6469	6.66995	6.78	6.80345
PE(18:3(6Z,9Z,12Z)/P-16:0)	7.4576	7.2456	7.481	7.3643	7.3097	7.269	7.1969	7.09355	6.9902	7.372	7.3161	7.2602		PE(18:3(6Z,9Z,12Z)/P-16:0)	7.1924	7.202	7.2339	7.2329	7.3373	7.2462	7.219	7.3411	7.1949	7.20695	7.3319	7.3365
PE(18:2/0:0)	6.3736	6.2324	6.2557	6.3341	6.0076	6.1902	6.3311	6.12955	5.928	5.8125	6.1177	6.4229		PE(18:2/0:0)	6.4186	6.4618	6.4745	6.5528	6.4661	6.6537	6.4368	6.4601	6.3292	6.383	6.6037	6.5319
PE(18:2(9Z,12Z)/P-18:0)	5.6728	4.9323	4.8564	5.3358	5.4415	5.4444	5.1351	5.11665	5.0982	4.07	4.1427	4.2154		PE(18:2(9Z,12Z)/P-18:0)	5.8373	5.5529	5.7571	5.6463	5.7182	5.6636	4.0648	4.2315	4.9349	4.49985	5.7115	4.9715
PE(18:2(9Z,12Z)/20:0)	4.9652	3.2735	4.2321	4.5169	4.3821	4.8775	4.7257	4.5686	4.4115	3.1786	2.9172	2.6558		PE(18:2(9Z,12Z)/20:0)	6.0346	5.8057	5.909	5.8408	5.8059	5.7016	3.8427	4.5015	5.4725	4.6576	5.5154	5.00845
PE(18:1(9Z)/0:0)	5.9033	5.9434	6.1455	5.9515	5.8326	5.9742	6.2711	6.15125	6.0314	5.7547	5.9108	6.0669		PE(18:1(9Z)/0:0)	6.1156	6.2811	6.2246	6.1568	6.2669	6.2727	6.1866	6.2468	6.4031	6.29485	6.2823	6.26455
PE(16:1(9Z)/20:0)	6.2467	5.9823	5.5062	5.7379	5.9201	6.0378	5.9851	5.91635	5.8476	4.6563	5.21595	5.7756		PE(16:1(9Z)/20:0)	6.3049	6.1032	6.229	6.1337	6.2422	6.2309	5.3154	5.4041	5.744	5.5297	6.32	5.86205
PE(16:0/22:4(7Z,10Z,13Z,16Z))	6.0789	6.0127	5.8332	6.0678	6.0668	6.0906	6.1772	6.1959	6.2146	5.5977	5.7651	5.9325		PE(16:0/22:4(7Z,10Z,13Z,16Z))	6.4132	6.3257	6.1805	6.2895	6.1772	6.053	5.4853	5.0099	6.183	5.83415	6.2551	5.6325
PE(15:0/22:2(13Z,16Z))	7.3201	6.9774	6.7582	6.9461	7.0936	7.0066	6.9702	6.96015	6.9501	7.0527	7.26795	7.4832		PE(15:0/22:2(13Z,16Z))	7.2319	6.9159	7.0164	6.9747	7.0322	6.9127	6.9312	6.2158	6.4334	6.6823	7.1112	6.6635
PE(15:0/18:3(6Z,9Z,12Z))	5.4035	5.5737	5.3802	5.5017	5.6474	5.5802	5.6409	5.6156	5.5903	5.673	5.64505	5.6171		PE(15:0/18:3(6Z,9Z,12Z))	5.5691	5.5845	5.7185	5.6468	5.6885	5.6712	5.6875	5.6378	5.6516	5.66955	5.5625	5.60015
P-Cresol glucuronide	4.5422	5.2121	5.257	5.3815	5.4716	5.6949	5.6887	5.45155	5.2144	5.7028	5.6808	5.6588		P-Cresol glucuronide	5.9064	6.0863	6.1285	5.8002	6.2115	6.0521	5.9974	5.5221	6.1801	6.08875	5.9461	5.7341
P-Coumaraldehyde	4.6453	4.9857	5.0793	4.7983	4.9597	5.2068	5.2829	5.3315	5.3801	5.1066	5.3093	5.512		P-Coumaraldehyde	4.9196	5.0456	4.7954	4.9148	5.0634	5.1197	5.1931	4.8408	5.2444	5.21875	5.0547	4.94775
P-CHLOROPHENYLALANINE	8.254	8.3149	8.2814	8.2888	8.3301	8.3667	8.3088	8.2831	8.2574	8.2425	8.279	8.3155		P-CHLOROPHENYLALANINE	8.3022	8.3248	8.334	8.3105	8.3233	8.3348	8.2871	8.291	8.3588	8.32295	8.298	8.2945
PC(P-16:0/2:0)	6.3143	6.3631	6.2655	6.3753	5.885	6.3136	6.3213	6.2947	6.2681	5.9361	6.11925	6.3024		PC(P-16:0/2:0)	6.2724	6.2405	6.264	6.3048	6.2095	6.4845	6.3586	6.4377	6.401	6.3798	6.303	6.37035
PC(22:5/0:0)	7.1594	7.3145	7.0663	7.2491	6.7644	7.1865	7.2622	7.2602	7.2582	6.9092	7.0359	7.1626		PC(22:5/0:0)	7.0039	7.1091	6.9579	6.9452	6.721	7.1342	7.0878	6.8966	7.1025	7.09515	7.0319	6.96425
PC(20:5(5Z,8Z,11Z,14Z,17Z)/P-18:1(11Z))	6.7482	6.7067	7.0255	6.7346	6.543	6.662	6.7047	6.7745	6.8443	5.16	5.34315	5.5263		PC(20:5(5Z,8Z,11Z,14Z,17Z)/P-18:1(11Z))	6.4788	6.4233	6.0304	6.1038	6.2574	6.085	4.3663	4.3681	6.0149	5.1906	6.4699	5.419
PC(20:5(5Z,8Z,11Z,14Z,17Z)/P-16:0)	7.2557	7.1798	7.1662	7.1715	7.1584	7.1888	7.2891	7.28675	7.2844	6.0231	6.36595	6.7088		PC(20:5(5Z,8Z,11Z,14Z,17Z)/P-16:0)	6.9431	6.9273	6.7457	6.7453	6.7289	6.6008	5.6791	5.6968	6.555	6.11705	6.8782	6.2875
PC(20:4/0:0)	6.1262	6.4362	6.5472	6.4163	5.0895	6.194	6.2898	6.2472	6.2046	6.0302	6.1913	6.3524		PC(20:4/0:0)	5.9969	6.0007	5.9785	6.1688	5.5002	5.9584	5.9795	6.0263	6.0522	6.01585	6.1318	6.07905
PC(20:4(5Z,8Z,11Z,14Z)/0:0)	7.6266	7.7139	7.6053	7.7081	7.1791	7.6099	7.6306	7.59435	7.5581	7.367	7.50225	7.6375		PC(20:4(5Z,8Z,11Z,14Z)/0:0)	7.5964	7.5978	7.5768	7.6042	7.4576	7.7118	7.6635	7.7036	7.6557	7.6596	7.6317	7.66765
PC(20:2(11Z,14Z)/14:1(9Z))	7.896	7.5903	7.6159	7.586	7.6363	7.8348	7.9329	7.8885	7.8441	7.0791	7.29795	7.5168		PC(20:2(11Z,14Z)/14:1(9Z))	7.5601	7.598	7.4957	7.535	7.4791	7.477	6.9285	6.8695	7.4232	7.17585	7.5458	7.20765
PC(20:0/0:0)	5.9357	5.5152	5.3914	5.3705	5.422	6.278	6.104	6.2606	6.4172	5.5277	5.5988	5.6699		PC(20:0/0:0)	5.5509	5.2748	5.3482	5.5009	5.3929	5.4689	5.4218	5.4951	5.4052	5.4135	5.3565	5.4258
PC(18:3(9Z,12Z,15Z)/P-16:0)	7.2635	7.0409	6.9204	7.0717	7.0627	7.1482	7.1925	7.1422	7.0919	6.2403	6.5291	6.8179		PC(18:3(9Z,12Z,15Z)/P-16:0)	7.1708	7.0633	7.0569	7.0633	7.0277	7.0129	6.389	6.413	6.7976	6.5933	7.1146	6.7638
PC(18:3(6Z,9Z,12Z)/0:0)[U]	7.3009	7.1337	6.8936	7.0107	6.7573	7.1315	7.1846	7.1727	7.1608	6.7227	6.9295	7.1363		PC(18:3(6Z,9Z,12Z)/0:0)[U]	7.1054	7.1017	7.0107	7.0821	6.9113	7.2108	7.0948	7.0507	6.9538	7.0243	7.0694	7.06005
PC(18:2/0:0)	6.2017	6.1113	5.9024	6.1936	5.509	6.0377	5.9858	5.90365	5.8215	5.6055	5.8503	6.0951		PC(18:2/0:0)	6.0646	5.8503	5.9696	6.0844	5.9838	6.2538	6.1123	6.0898	5.7213	5.9168	6.0964	6.0931
PC(18:2(9Z,12Z)/P-16:0)	5.2221	4.2279	4.6877	5.2804	4.6701	5.1269	5.2288	4.87345	4.5181	3.7701	3.76	3.7499		PC(18:2(9Z,12Z)/P-16:0)	5.5526	5.3787	5.4209	5.334	5.3639	5.0161	3.7649	3.7759	4.866	4.31545	5.1301	4.453
PC(18:1/0:0)	8.0766	8.0867	8.0369	8.0596	7.7875	8.0923	8.1805	8.14735	8.1142	7.7917	7.96765	8.1436		PC(18:1/0:0)	8.2019	8.2324	8.1979	8.1922	8.1178	8.3757	8.2325	8.3044	8.2941	8.2633	8.2403	8.27235
PC(18:1(11Z)/22:6(4Z,7Z,10Z,13Z,16Z,19Z))	6.6694	6.8501	7.0473	6.8339	6.8972	6.9184	7.011	7.02235	7.0337	6.4902	6.66965	6.8491		PC(18:1(11Z)/22:6(4Z,7Z,10Z,13Z,16Z,19Z))	6.6642	6.849	6.6392	6.6598	6.6769	6.5832	6.0514	5.3679	6.6465	6.34895	6.6463	6.0071
PC(18:0/22:6(4E,7E,10E,13E,16E,19E))[U]	6.503	6.3868	6.9248	6.684	6.5987	6.7916	6.7893	6.79935	6.8094	6.1949	6.05315	5.9114		PC(18:0/22:6(4E,7E,10E,13E,16E,19E))[U]	6.5008	6.4829	6.3972	6.4144	6.4651	6.4147	4.7735	5.237	6.5899	5.6817	6.5104	5.8737
PC(18:0/22:5(7Z,10Z,13Z,16Z,19Z))	6.1538	5.8984	6.3868	6.3956	6.2062	6.4226	6.3074	6.28625	6.2651	5.4529	5.4841	5.5153		PC(18:0/22:5(7Z,10Z,13Z,16Z,19Z))	6.0222	6.0673	6.0472	5.8427	5.7786	5.6702	4.9135	4.9245	6.1067	5.5101	5.6382	5.28135
PC(18:0/22:5(4Z,7Z,10Z,13Z,16Z))	7.9995	7.9091	8.07	8.0689	7.9867	8.1436	8.1057	8.12705	8.1484	7.7558	7.7116	7.6674		PC(18:0/22:5(4Z,7Z,10Z,13Z,16Z))	7.8219	7.8806	7.831	7.7896	7.7071	7.6663	6.9127	6.8571	7.8584	7.38555	7.7819	7.3195
PC(18:0/22:5(4E,7E,10E,13E,16E))[U]	6.875	6.7953	6.9043	6.9219	6.8814	7.0294	6.958	7.00605	7.0541	6.7802	6.7117	6.6432		PC(18:0/22:5(4E,7E,10E,13E,16E))[U]	6.5141	6.5027	6.5361	6.4932	6.4733	6.4041	5.6009	5.0279	6.6253	6.1131	6.5317	5.7798
PC(18:0/18:2(9Z,12Z))	7.3786	6.719	6.6263	6.8488	6.8169	6.78	6.7959	6.7114	6.6269	6.5074	6.97225	7.4371		PC(18:0/18:2(9Z,12Z))	7.4553	7.2476	7.2424	7.1929	7.1869	7.116	6.8239	6.5428	6.9132	6.86855	7.0806	6.8117
PC(18:0/0:0)	6.906	6.9422	6.8943	6.8778	6.8757	6.9931	6.9349	6.9575	6.9801	6.7803	6.75375	6.7272		PC(18:0/0:0)	7.0353	6.8996	6.9943	7.0532	7.0469	7.1314	7.0225	7.0846	7.0209	7.0217	6.9937	7.03915
PC(17:1(9Z)/0:0)	6.1079	6.0961	5.8193	6.0821	5.7848	6.2637	6.2926	6.3299	6.3672	5.709	5.97895	6.2489		PC(17:1(9Z)/0:0)	6.6722	6.7691	6.6499	6.6854	6.5587	6.8088	6.7079	6.7861	6.7123	6.7101	6.6183	6.7022
PC(17:0/0:0)	6.7856	6.8197	6.547	6.6374	6.6563	6.8112	6.8686	6.9273	6.986	6.565	6.6125	6.66		PC(17:0/0:0)	7.2335	7.2714	7.1664	7.1899	7.076	7.2856	7.2038	7.2182	7.0762	7.14	7.1098	7.164
PC(16:0/P-18:0)	5.7728	5.4507	4.9427	5.1446	5.233	5.0261	5.2555	5.8156	6.3757	5.6613	6.37085	7.0804		PC(16:0/P-18:0)	6.1715	6.1103	5.6929	5.2714	5.4191	5.4571	5.4634	4.8869	5.2537	5.35855	4.9215	4.9042
PC(16:0/22:6(4Z,7Z,10Z,13Z,16Z,19Z))	5.6989	5.7174	6.2202	5.9192	5.999	6.0927	6.1161	6.0985	6.0809	3.6267	4.3319	5.0371		PC(16:0/22:6(4Z,7Z,10Z,13Z,16Z,19Z))	5.5172	5.7276	5.5476	5.5468	5.5613	5.5388	3.6215	4.2491	5.6742	4.64785	5.4076	4.82835
PC(16:0/20:5(5Z,8Z,11Z,14Z,17Z))	5.9307	5.6538	5.8417	5.8396	5.8129	5.9449	6.158	6.12945	6.1009	3.8779	3.8678	3.8577		PC(16:0/20:5(5Z,8Z,11Z,14Z,17Z))	5.1862	5.0302	4.8148	4.6971	4.0288	4.3738	3.8726	3.8837	4.9166	4.3946	3.9086	3.89615
PC(16:0/20:5(5E,8E,11E,14E,17E))[U]	7.958	7.9905	7.9631	7.9818	8.0148	8.0364	8.1341	8.16415	8.1942	7.8101	7.88835	7.9666		PC(16:0/20:5(5E,8E,11E,14E,17E))[U]	7.8175	7.7769	7.7058	7.7529	7.7176	7.6486	7.4297	7.1219	7.5427	7.4862	7.7799	7.4509
PC(16:0/18:3(9Z,12Z,15Z))	7.0438	6.5354	6.807	6.6819	6.6791	6.9754	7.0858	7.0378	6.9898	5.7529	6.08935	6.4258		PC(16:0/18:3(9Z,12Z,15Z))	6.5908	6.5504	6.3815	6.4186	6.4737	6.3152	4.9462	5.4002	6.4413	5.69375	6.5212	5.9607
PC(16:0/18:3(6Z,9Z,12Z))	6.3075	5.803	6.0287	5.9899	6.0578	6.2793	6.3326	6.2268	6.121	4.1814	4.8282	5.475		PC(16:0/18:3(6Z,9Z,12Z))	5.9135	5.9345	5.8918	5.9212	5.8984	5.816	3.479	4.7549	5.7858	4.6324	5.8427	5.2988
PC(16:0/18:2(9Z,12Z))	7.7754	7.6926	7.7497	7.7872	7.8182	7.8266	7.895	7.9024	7.9098	7.4459	7.5195	7.5931		PC(16:0/18:2(9Z,12Z))	7.6126	7.5762	7.6364	7.6753	7.6665	7.614	7.2037	7.1859	7.6066	7.40515	7.6269	7.4064
PC(16:0/0:0)[U]	8.2722	8.3752	8.216	8.2428	8.2498	8.3097	8.4869	8.5232	8.5595	8.2442	8.26535	8.2865		PC(16:0/0:0)[U]	8.3164	8.3928	8.2991	8.3522	8.2123	8.408	8.3435	8.3177	8.3286	8.33605	8.3129	8.3153
PC(16:0/0:0)	8.5352	8.5589	8.4702	8.4868	8.4853	8.5257	8.6916	8.6854	8.6792	8.3935	8.44285	8.4922		PC(16:0/0:0)	8.4621	8.4723	8.4602	8.4874	8.3674	8.5543	8.4648	8.4793	8.5231	8.49395	8.4935	8.4864
PC(15:0/22:5(7Z,10Z,13Z,16Z,19Z))	6.5766	6.5766	6.6321	6.6539	6.6689	6.7979	6.8021	6.83625	6.8704	6.1384	6.29755	6.4567		PC(15:0/22:5(7Z,10Z,13Z,16Z,19Z))	6.7981	6.7215	6.6125	6.6042	6.6136	6.5355	5.2466	5.1515	6.595	5.9208	6.5547	5.8531
PC(15:0/22:4(7Z,10Z,13Z,16Z))	6.8001	6.6051	6.7535	6.8297	6.5523	6.8449	6.8307	6.83605	6.8414	5.3956	5.70655	6.0175		PC(15:0/22:4(7Z,10Z,13Z,16Z))	7.2112	7.1028	7.0655	7.0618	6.9153	6.8295	5.5635	6.1797	7.0333	6.2984	7.0196	6.59965
PC(15:0/18:3(9Z,12Z,15Z))	4.6519	3.5271	3.4406	3.2336	3.4156	3.9674	4.0348	3.8619	3.689	3.3532	3.7407	4.1282		PC(15:0/18:3(9Z,12Z,15Z))	3.7512	4.2667	4.2957	4.1047	4.1721	4.0574	3.3	2.9306	3.6997	3.49985	3.5373	3.23395
PC(15:0/18:2(9Z,12Z))	5.6751	5.4306	5.3205	5.3839	5.5413	5.3211	5.0603	5.3347	5.6091	3.7221	4.2006	4.6791		PC(15:0/18:2(9Z,12Z))	5.3693	5.2657	5.3906	5.4482	5.5665	5.5645	3.3806	3.972	5.1301	4.25535	5.5075	4.73975
PC(14:1(9Z)/P-18:1(11Z))	5.4469	4.2792	4.5176	5.0678	5.2133	4.9528	4.9506	4.73265	4.5147	3.5497	3.53965	3.5296		PC(14:1(9Z)/P-18:1(11Z))	5.5274	5.1609	5.2773	5.2778	5.3124	5.1601	3.5922	4.0204	4.0253	3.80875	5.2229	4.62165
PC(14:0/18:1(11Z))	6.8148	6.5195	6.6648	6.8347	6.7433	6.7015	6.8803	6.909	6.9377	6.0238	6.46115	6.8985		PC(14:0/18:1(11Z))	6.9646	7.0011	6.9894	6.9646	6.8792	6.9563	6.0426	6.2371	7.0572	6.5499	6.9333	6.5852
PC(14:0/0:0)	6.0438	6.0843	5.9295	6.116	5.3882	5.6569	6.1123	6.0083	5.9043	5.6409	5.82205	6.0032		PC(14:0/0:0)	6.0705	6.2544	6.1303	6.2211	5.9564	6.3417	6.149	6.3459	6.1901	6.16955	6.1493	6.2476
P-Butylaminobenzoic acid	4.0463	3.094	2.7703	2.763	2.7692	3.3108	2.733	2.8558	2.9786	3.0896	3.0636	3.0376		P-Butylaminobenzoic acid	3.1124	2.9021	3.0452	3.4304	3.0937	3.4095	3.1449	2.8272	2.7669	2.9559	2.7846	2.8059
Pantothenic Acid	5.5423	5.607	5.4131	5.3909	5.486	5.3906	5.6141	5.5311	5.4481	5.6632	5.52905	5.3949		Pantothenic Acid	5.7308	5.7137	5.6405	5.5688	5.712	5.8466	5.8106	5.6246	5.5879	5.69925	5.6913	5.65795
Palmitoyl-L-carnitine	5.0506	5.5229	5.6094	5.4923	5.2818	5.2863	5.8661	5.77605	5.686	5.3961	5.58175	5.7674		Palmitoyl-L-carnitine	5.1909	5.3513	4.9483	5.4934	5.5241	5.0655	5.5499	5.2124	5.4192	5.48455	5.2312	5.2218
Oryzalic acid B	4.3608	4.0952	4.9018	4.1918	4.4316	4.7778	5.1355	5.0441	4.9527	4.2698	4.7089	5.148		Oryzalic acid B	3.0606	3.0296	3.2834	3.9157	3.1703	3.6904	3.6674	3.1652	3.0614	3.3644	3.0919	3.12855
O-Cresol	5.0763	5.39	5.2966	5.5149	5.3632	5.4951	5.5155	5.3659	5.2163	5.0367	5.2463	5.4559		O-Cresol	5.7149	5.722	5.8182	5.9484	5.695	5.6232	5.6598	5.8526	5.6172	5.6385	5.9408	5.8967
Nuttalline	4.9634	5.0035	3.2355	5.0205	5.3837	5.5866	3.1206	3.88595	4.6513	3.1541	3.11705	3.08		Nuttalline	3.1072	3.1007	3.1425	3.1368	3.1432	3.1399	3.1657	3.1883	3.128	3.14685	3.1456	3.16695
Norketamine	3.248	3.2168	3.235	5.419	5.1649	5.061	4.6359	4.1852	3.7345	5.3821	5.21195	5.0418		Norketamine	3.8119	3.2253	4.7555	4.7415	5.1898	5.2897	4.4894	3.6985	3.3767	3.93305	3.5945	3.6465
Norfuraneol	4.2171	4.0907	4.2738	4.397	4.1659	4.2246	4.2081	4.1371	4.0661	3.989	4.22235	4.4557		Norfuraneol	4.1746	4.041	4.2396	4.3358	4.1693	4.3469	3.795	3.9475	3.9535	3.87425	4.3277	4.1376
Norecasantalic acid	5.0622	5.117	4.3774	5.1587	5.4662	5.2771	4.9144	4.8887	4.863	4.7956	4.9388	5.082		Norecasantalic acid	4.1214	4.1743	4.1328	4.1935	4.1518	4.2007	4.2174	4.2862	4.1868	4.2021	4.1544	4.2203
Nopalinic acid	5.7004	5.6259	5.9004	5.7364	5.7999	5.6105	5.8638	5.8569	5.85	5.5859	5.56785	5.5498		Nopalinic acid	5.6538	5.8316	5.8729	5.8177	6.0095	5.7243	5.7491	5.74	5.8369	5.793	5.8449	5.79245
Nonadecanoic acid	5.53	5.8981	5.722	5.7594	5.9259	5.9386	6.2153	5.97165	5.728	5.5279	5.72685	5.9258		Nonadecanoic acid	6.0817	6.178	5.9395	6.0329	6.364	5.7618	5.756	6.0305	6.1017	5.92885	5.999	6.01475
N-Methyl-L-glutamate	4.6991	4.5152	4.7254	4.7223	4.6139	4.5312	4.894	4.6579	4.4218	4.7451	4.57375	4.4024		N-Methyl-L-glutamate	4.9455	4.9358	4.8792	4.8624	4.7973	4.6243	5.0328	4.7971	4.7329	4.88285	4.9134	4.85525
N-methyl-Aniline	7.6049	7.6725	7.5949	7.6362	7.6852	7.6795	7.6516	7.63315	7.6147	7.7229	7.66675	7.6106		N-methyl-Aniline	7.6685	7.6802	7.7155	7.6937	7.7137	7.7079	7.7593	7.7495	7.721	7.74015	7.6847	7.7171
NIPECOTIC ACID	5.7361	5.7449	5.7648	5.755	5.4888	5.6986	5.7753	5.6726	5.5699	5.5391	5.56485	5.5906		NIPECOTIC ACID	5.7708	5.6736	5.7123	5.6653	5.5004	5.5594	5.7824	5.8462	5.7103	5.74635	5.6103	5.72825
Niacinamide	5.8962	5.815	5.7855	5.8031	5.9728	5.7891	5.9665	6.04705	6.1276	5.8715	5.7929	5.7143		Niacinamide	6.7273	6.7742	6.7435	6.6524	6.7223	6.628	6.7839	6.6963	6.6517	6.7178	6.7069	6.7016
N'-Formylkynurenine	4.6093	4.0269	4.4046	4.9182	5.0446	5.0084	4.6217	4.69505	4.7684	5.0229	4.9559	4.8889		N'-Formylkynurenine	4.9734	4.5913	5.0125	4.7726	5.1298	5.1263	5.2102	4.9862	4.9801	5.09515	4.9	4.9431
Ne-Methyl-L-lysine	4.4954	4.8495	4.9492	4.9407	4.7797	4.825	4.9852	4.82405	4.6629	4.6117	4.7331	4.8545		Ne-Methyl-L-lysine	4.5705	4.7855	4.3125	4.8207	4.7419	4.6848	4.834	4.7792	4.8155	4.82475	4.7481	4.76365
Nalpha-Acetyl-L-arginine	5.1996	4.7862	4.1639	5.2561	5.399	5.0775	5.1575	5.24725	5.337	5.4543	5.34935	5.2444		Nalpha-Acetyl-L-arginine	5.2978	4.947	5.4408	5.4017	5.1724	5.3776	5.7059	5.6098	4.941	5.32345	4.8879	5.24885
Nalidixic acid	5.4708	5.0133	4.5043	5.4904	5.3337	5.2366	5.4067	5.43395	5.4612	5.54	5.5791	5.6182		Nalidixic acid	5.3424	4.9965	5.4812	5.5106	5.1994	5.5645	5.5355	5.5503	4.9051	5.2203	5.1257	5.338
N-Acetylglutamine	5.9245	5.6905	5.2325	5.9113	5.8461	5.895	5.6417	5.75135	5.861	6.0558	5.92855	5.8013		N-Acetylglutamine	5.8154	5.7015	6.053	5.9588	5.732	5.991	6.1212	6.1016	5.5795	5.85035	5.8543	5.97795
N-Acetylgalactosamine 4-sulphate	5.1332	5.041	4.9406	5.0029	5.0119	5.1025	5.0326	4.93215	4.8317	4.8444	4.78925	4.7341		N-Acetylgalactosamine 4-sulphate	5.2198	5.0312	5.1171	5.0884	5.1674	5.1734	5.1385	5.1349	5.0854	5.11195	5.1221	5.1285
N-Acetyl-b-glucosaminylamine	4.5462	4.0481	2.8649	4.6618	4.7929	4.5996	4.8025	4.90025	4.998	5.099	4.9594	4.8198		N-Acetyl-b-glucosaminylamine	4.7112	4.5029	5.0616	5.1182	4.7728	4.9585	5.2313	5.3323	4.3514	4.79135	4.7281	5.0302
N-Acetylasparagine	5.2563	5.007	4.2376	5.3641	5.5416	5.2288	5.2293	5.3546	5.4799	5.6547	5.5493	5.4439		N-Acetylasparagine	5.3591	4.9607	5.4894	5.4547	5.3919	5.5503	5.6817	5.6366	4.9857	5.3337	5.097	5.3668
N6,N6,N6-Trimethyl-L-lysine	5.1635	5.2003	5.1844	5.2895	5.0678	5.2784	5.2487	5.1476	5.0465	5.1769	5.27935	5.3818		N6,N6,N6-Trimethyl-L-lysine	5.0666	5.1214	5.1372	5.2292	4.9669	5.116	5.1096	5.2552	5.0013	5.05545	5.1444	5.1998
N2-Acetyl-L-ornithine	5.262	5.198	5.2253	5.2501	5.1752	5.3133	5.3917	5.36065	5.3296	5.3153	5.3132	5.3111		N2-Acetyl-L-ornithine	5.3021	5.3519	5.4859	5.4774	5.3525	5.3374	5.5081	5.6307	5.2555	5.3818	5.6017	5.6162
N,N-Diacetyl-O-methylhydroxylamine	4.8046	4.7712	4.9768	4.9922	4.1445	4.9537	4.5397	4.62595	4.7122	4.868	4.77475	4.6815		N,N-Diacetyl-O-methylhydroxylamine	4.8152	5.0812	4.9836	4.93	4.881	5.0518	4.8125	4.9871	4.8447	4.8286	5.0102	4.99865
N,N,O-Tridesmethyltramadol	5.4618	5.049	5.5073	5.4179	5.0926	4.8435	4.9445	4.85585	4.7672	5.4577	5.25125	5.0448		N,N,O-Tridesmethyltramadol	5.3083	5.2288	5.3267	5.3576	5.3928	5.3618	5.4064	5.5614	5.1547	5.28055	5.5242	5.5428
N(6)-Methyllysine	6.4364	6.4533	6.394	6.4566	6.4575	6.5494	6.3409	6.3297	6.3185	6.2447	6.2934	6.3421		N(6)-Methyllysine	5.4128	5.8677	5.6353	5.5408	5.8046	6.4021	6.0944	6.1756	6.0231	6.05875	5.6209	5.89825
N-(3-aminopropyl)-3-(3,4-dihydroxyphenyl)propanimidic acid	4.8529	4.9362	4.6047	4.7703	4.8887	4.8664	4.8969	4.4903	4.0837	3.763	3.38175	3.0005		N-(3-aminopropyl)-3-(3,4-dihydroxyphenyl)propanimidic acid	5.4663	5.1973	5.1	5.2106	5.4232	5.3144	5.5315	4.5443	5.3727	5.4521	5.3107	4.9275
Myristic acid	4.8981	5.0084	4.7886	4.3504	5.0722	5.3414	4.913	4.84465	4.7763	4.6695	4.66105	4.6526		Myristic acid	5.2151	4.9293	4.9204	4.7052	5.2364	4.8227	5.1328	5.0164	5.1259	5.12935	4.6088	4.8126
Mycosporine	5.5118	5.6225	5.4289	5.694	5.3005	5.4407	5.7036	5.46835	5.2331	5.3691	5.4116	5.4541		Mycosporine	5.3416	5.3238	5.1147	5.254	4.8174	5.0885	5.0019	5.2958	4.9946	4.99825	5.1879	5.24185
M-Secociguatoxin 4A	6.3189	6.1156	6.4185	6.2635	6.2277	6.2121	6.1699	6.0762	5.9825	6.2956	6.2652	6.2348		M-Secociguatoxin 4A	6.1633	6.1336	6.1737	6.1816	6.2866	6.1418	6.2413	6.2795	6.1817	6.2115	6.2852	6.28235
Monic acid	5.6514	5.3427	5.3363	5.5568	5.4003	5.4854	5.5046	5.31395	5.1233	5.1144	5.2455	5.3766		Monic acid	5.0075	4.989	4.9618	5.0308	4.9392	5.2413	5.1267	4.9725	5.0739	5.1003	4.9811	4.9768
Momordol	4.9113	4.8477	5.1463	4.9169	4.895	4.8984	5.0289	4.927	4.8251	5.7039	5.4727	5.2415		Momordol	5.6022	5.6153	5.612	5.6698	5.6095	5.6171	5.5571	5.6643	5.4933	5.5252	5.5895	5.6269
MG(0:0/20:1(11Z)/0:0)	4.7119	5.466	5.5882	5.3402	4.9961	5.3148	5.6514	5.67045	5.6895	5.2624	5.4961	5.7298		MG(0:0/20:1(11Z)/0:0)	4.9853	5.1982	4.3497	5.1671	5.3491	4.7785	5.1692	4.9602	5.2126	5.1909	5.1171	5.03865
MG(0:0/18:3(6Z,9Z,12Z)/0:0)	5.9524	6.1996	5.9533	6.0688	6.1868	6.1783	6.1818	6.21615	6.2505	6.2559	6.1567	6.0575		MG(0:0/18:3(6Z,9Z,12Z)/0:0)	6.1883	6.2517	6.2593	6.2513	6.2413	6.2716	6.3572	6.284	6.2655	6.31135	6.1466	6.2153
MG(0:0/15:0/0:0)	4.1797	4.206	3.5568	4.766	4.7195	4.5352	4.5002	4.4698	4.4394	4.6967	4.6378	4.5789		MG(0:0/15:0/0:0)	4.8091	3.6014	4.2621	4.2091	5.3446	4.6786	5.3312	4.8089	3.5743	4.45275	3.592	4.20045
Methylnoradrenaline	4.2263	5.4897	4.5628	4.9976	4.8827	5.22	5.1644	4.8997	4.635	4.3394	4.293	4.2466		Methylnoradrenaline	4.0367	4.2397	4.3756	4.3086	4.2431	4.0856	4.057	4.0697	4.4188	4.2379	4.2763	4.173
Methylimidazole acetaldehyde	5.2699	5.2401	5.1531	5.3278	5.3192	5.3566	5.2434	5.26215	5.2809	5.4468	5.36955	5.2923		Methylimidazole acetaldehyde	5.3627	5.3729	5.4604	5.4393	5.3774	5.4672	5.6056	5.6733	5.3322	5.4689	5.3543	5.5138
Methionyl-Asparagine	4.6693	3.7329	4.313	3.2858	3.292	3.2891	3.6771	3.43725	3.1974	3.3159	3.29425	3.2726		Methionyl-Asparagine	4.9544	4.9712	4.6888	4.3559	4.9001	4.6796	4.9365	3.3501	5.1387	5.0376	4.7524	4.05125
METHACHOLINE	5.3522	5.5138	5.4156	5.8571	5.7428	6.0514	5.7169	5.7884	5.8599	5.9904	5.762	5.5336		METHACHOLINE	5.5029	5.6571	5.8218	5.7919	5.7431	5.9547	5.8555	6.0339	6.0254	5.94045	6.0693	6.0516
Meta-O-Dealkylated flecainide	5.7564	5.0494	5.7509	5.0115	6.1421	5.0413	6.069	6.03515	6.0013	5.8245	5.4268	5.0291		Meta-O-Dealkylated flecainide	5.8579	5.8292	5.9889	5.5042	6.0817	5.6956	5.8792	5.413	6.1935	6.03635	5.6007	5.50685
Melanostatin	3.4309	4.0374	3.8238	4.0489	4.1086	4.206	4.4429	4.5599	4.6769	4.8254	4.91735	5.0093		Melanostatin	4.0592	4.4242	4.2086	4.4834	4.1877	4.2956	3.2353	3.5789	3.4443	3.3398	4.0338	3.80635
Lysyl-Tryptophan	6.1027	6.1383	6.1938	6.0438	6.3467	6.2452	5.7119	5.71185	5.7118	6.5361	6.1766	5.8171		Lysyl-Tryptophan	6.0705	5.8889	6.138	6.0989	6.4537	6.1658	5.9328	6.0868	6.0617	5.99725	6.5819	6.33435
LysoPE(0:0/20:4(5Z,8Z,11Z,14Z))	5.3591	5.3634	5.3046	5.4107	4.9268	5.2014	5.3854	5.34745	5.3095	4.8933	5.1018	5.3103		LysoPE(0:0/20:4(5Z,8Z,11Z,14Z))	5.3442	5.3093	5.2593	5.3513	5.2222	5.2566	5.2154	5.1921	5.3097	5.26255	5.3856	5.28885
LysoPE(0:0/18:0)	5.6934	5.5428	5.378	5.6003	5.2703	5.6363	5.5959	5.5031	5.4103	4.8276	5.0802	5.3328		LysoPE(0:0/18:0)	5.9049	5.8613	5.9562	5.8871	5.7947	6.0176	5.8729	6.0246	5.9652	5.91905	5.9535	5.98905
LysoPC(P-16:0)	5.8716	5.8862	5.8439	5.8695	5.7335	5.9066	5.9901	5.8631	5.7361	5.6354	5.6297	5.624		LysoPC(P-16:0)	5.7875	5.6529	5.7846	5.7591	5.6746	5.6367	5.7211	5.8407	5.7353	5.7282	5.9678	5.90425
LysoPC(22:6(4Z,7Z,10Z,13Z,16Z,19Z))	5.78	5.8048	5.8451	5.7925	5.3352	5.8017	5.6684	5.65525	5.6421	5.6921	5.71075	5.7294		LysoPC(22:6(4Z,7Z,10Z,13Z,16Z,19Z))	5.5247	5.4676	5.5081	5.3797	5.4073	5.6757	5.4218	5.2681	5.617	5.5194	5.5162	5.39215
LysoPC(22:5(7Z,10Z,13Z,16Z,19Z))	6.5294	6.6046	6.5526	6.6106	6.1729	6.6082	6.5626	6.4761	6.3896	6.355	6.4091	6.4632		LysoPC(22:5(7Z,10Z,13Z,16Z,19Z))	6.2981	6.267	6.3183	6.2281	6.0915	6.3619	6.3452	6.2334	6.4658	6.4055	6.4187	6.32605
LysoPC(20:5(5Z,8Z,11Z,14Z,17Z))	6.0109	5.9508	5.7851	5.881	5.4798	6.0007	5.8461	5.80065	5.7552	5.4232	5.6006	5.778		LysoPC(20:5(5Z,8Z,11Z,14Z,17Z))	5.6403	5.3709	5.4639	5.4043	5.2728	5.5981	5.4197	5.3654	5.4714	5.44555	5.6285	5.49695
LysoPC(20:4(5Z,8Z,11Z,14Z))	6.6706	6.6962	6.5881	6.7524	6.168	6.6392	6.5752	6.46155	6.3479	6.3192	6.44515	6.5711		LysoPC(20:4(5Z,8Z,11Z,14Z))	6.5089	6.3681	6.4586	6.4424	6.2751	6.4865	6.4344	6.4488	6.4686	6.4515	6.5478	6.4983
LysoPC(20:0/0:0)	4.7149	4.2243	4.431	4.0418	4.1586	5.1056	4.906	4.93085	4.9557	3.4904	3.79925	4.1081		LysoPC(20:0/0:0)	3.3676	0.3313	3.478	3.7773	3.4337	3.7972	0.866	0.3711	3.3509	2.10845	3.5266	1.94885
LysoPC(20:0)	5.4829	5.1775	4.7342	4.8715	4.5635	5.7998	5.6606	5.92335	6.1861	4.5044	4.8358	5.1672		LysoPC(20:0)	5.1269	4.9845	4.375	5.0119	4.9722	5.0312	5.2037	4.8829	4.908	5.05585	4.2304	4.55665
LysoPC(18:2(9Z,12Z))	7.1489	7.0772	6.9853	7.1688	6.6177	7.0277	7.0008	6.83415	6.6675	6.6889	6.87645	7.064		LysoPC(18:2(9Z,12Z))	7.1267	6.9912	7.103	7.1368	7.0163	7.2492	7.0965	7.1645	6.8991	6.9978	7.2036	7.18405
LysoPC(18:1(9Z))	7.0358	7.0622	7.1076	7.0555	6.8201	7.1156	7.1476	7.07	6.9924	6.8766	6.9776	7.0786		LysoPC(18:1(9Z))	7.1804	7.1551	7.2257	7.185	7.1466	7.3072	7.2181	7.319	7.282	7.25005	7.2646	7.2918
LysoPC(18:0)	6.6138	6.6014	6.6001	6.5576	6.5405	6.6487	6.6199	6.5876	6.5553	6.3697	6.38375	6.3978		LysoPC(18:0)	6.8355	6.7054	6.8139	6.7752	6.7814	6.8602	6.7271	6.8037	6.7284	6.72775	6.7919	6.7978
LysoPC(17:0)	5.9044	5.8989	5.8927	5.8496	5.7664	5.9144	5.9069	5.8795	5.8521	5.5643	5.5998	5.6353		LysoPC(17:0)	6.1798	6.0463	6.1465	6.1205	6.0936	6.1946	6.0333	6.1658	6.0862	6.05975	6.1454	6.1556
LysoPC(16:1(9Z)/0:0)	5.8966	5.9214	5.9767	5.9535	5.778	6.0635	6.0257	6.00295	5.9802	5.6582	5.8446	6.031		LysoPC(16:1(9Z)/0:0)	6.0726	6.1795	6.1713	6.0914	6.0323	6.247	6.1232	6.2551	6.3092	6.2162	6.2305	6.2428
LysoPC(16:1(9Z))	6.588	6.7217	6.5603	6.6509	6.4364	6.69	6.7838	6.8436	6.9034	6.2999	6.5341	6.7683		LysoPC(16:1(9Z))	6.825	7.077	6.8765	6.8883	6.7459	7.0618	6.942	6.9869	7.0085	6.97525	6.8975	6.9422
LysoPC(15:0)	6.6477	6.6617	6.6477	6.6041	6.6179	6.6749	6.8012	6.75165	6.7021	6.5375	6.55735	6.5772		LysoPC(15:0)	6.592	6.5854	6.6545	6.6414	6.5478	6.6994	6.6056	6.6615	6.6825	6.64405	6.6765	6.669
LysoPC(0:0/16:0)	7.2998	7.3045	7.2978	7.2513	7.2671	7.3213	7.4505	7.4015	7.3525	7.1853	7.20785	7.2304		LysoPC(0:0/16:0)	7.2341	7.2295	7.2813	7.2822	7.1833	7.3444	7.236	7.2935	7.3112	7.2736	7.3339	7.3137
LysoPA(i-20:0/0:0)	6.2915	6.205	6.329	6.118	6.4482	6.0083	5.5551	6.1236	6.6921	5.5419	5.65775	5.7736		LysoPA(i-20:0/0:0)	6.2645	6.7232	6.0769	6.1421	6.3695	6.2804	6.2403	6.3985	6.1395	6.1899	6.2941	6.3463
LysoPA(0:0/18:2(9Z,12Z))	5.912	5.7784	5.9725	5.7615	5.8283	5.7442	5.8036	5.83005	5.8565	5.8432	5.7897	5.7362		LysoPA(0:0/18:2(9Z,12Z))	5.7187	5.6605	5.6609	5.8402	5.797	5.8209	5.806	5.6909	5.6407	5.72335	5.7771	5.734
Lucidenic acid F	6.2677	6.3131	6.28	6.0767	6.4795	6.3743	6.1922	6.19045	6.1887	6.3593	6.1925	6.0257		Lucidenic acid F	6.3657	6.3485	6.4625	6.3718	6.4474	6.2737	6.3589	6.3198	6.5219	6.4404	6.3994	6.3596
L-Tyrosine	5.61	5.5752	5.5613	5.5752	5.386	5.5483	5.6114	5.5016	5.3918	5.2829	5.38865	5.4944		L-Tyrosine	5.6895	5.5116	5.591	5.5594	5.5936	5.6219	5.4749	5.5513	5.5497	5.5123	5.6198	5.58555
L-Serine	4.4703	4.5013	4.3432	4.5146	4.5612	4.6704	4.5293	4.4954	4.4615	4.5727	4.4371	4.3015		L-Serine	4.6647	4.6556	4.647	4.592	4.7113	4.8049	4.8089	4.7927	4.7806	4.79475	4.6247	4.7087
L-Proline	6.2502	6.1842	6.26	6.2148	6.0068	6.1993	6.2222	6.15005	6.0779	6.078	6.12375	6.1695		L-Proline	6.2593	6.3224	6.2365	6.2029	6.231	6.2327	6.2935	6.3529	6.3338	6.31365	6.2836	6.31825
L-Prolinamide	4.5442	4.568	4.5949	4.5813	4.613	4.6349	4.7217	4.6178	4.5139	4.5597	4.56975	4.5798		L-Prolinamide	4.6284	4.5467	4.6252	4.5623	4.5798	4.5823	4.714	4.6611	4.5789	4.64645	4.5924	4.62675
L-Methionine S-oxide	5.1683	4.655	4.0152	5.3095	5.1688	5.1399	5.2677	5.2942	5.3207	5.1809	5.16085	5.1408		L-Methionine S-oxide	5.3152	5.0203	5.3803	5.534	5.4116	5.6049	5.6581	5.4758	5.06	5.35905	5.0154	5.2456
L-Methionine	5.3869	5.3978	5.4657	5.3382	4.9409	5.3275	5.2482	5.1835	5.1188	4.8956	5.0502	5.2048		L-Methionine	5.2943	5.3512	5.2974	5.1196	5.1533	4.8241	4.3471	4.9087	5.3289	4.838	5.3871	5.1479
L-Kynurenine	5.8499	5.8685	5.6338	5.7079	5.3458	5.8429	5.8245	5.66345	5.5024	5.3958	5.5093	5.6228		L-Kynurenine	5.7176	5.7601	5.6714	5.6627	5.3518	5.7577	5.71	5.7973	5.6423	5.67615	5.5645	5.6809
Lithocholic acid glycine conjugate	5.2579	5.3875	5.5152	5.423	5.7001	5.3247	5.2863	5.33315	5.38	4.541	4.97245	5.4039		Lithocholic acid glycine conjugate	4.6234	5.5281	5.0798	4.9191	5.2857	5.4168	5.3816	5.0952	5.547	5.4643	5.4155	5.25535
L-Glutamine	6.4892	6.6546	6.4858	6.5863	6.5426	6.5918	6.5384	6.52005	6.5017	6.4876	6.4962	6.5048		L-Glutamine	6.5367	6.5284	6.5464	6.5413	6.5639	6.572	6.5329	6.5988	6.5403	6.5366	6.593	6.5959
L-Glutamic gamma-semialdehyde	5.0279	4.8583	4.6781	5.1144	5.1967	5.1124	5.0445	5.01615	4.9878	5.319	5.1749	5.0308		L-Glutamic gamma-semialdehyde	5.1081	4.9544	5.2569	5.198	5.1331	5.2792	5.3525	5.2804	4.9887	5.1706	4.981	5.1307
L-Glutamic acid	6.1855	6.2975	6.1519	6.2093	6.2164	6.2208	6.2077	6.1893	6.1709	6.2065	6.15715	6.1078		L-Glutamic acid	6.2656	6.2578	6.2914	6.2454	6.288	6.2649	6.2814	6.319	6.3092	6.2953	6.2933	6.30615
L-Glutamate	5.2605	5.1137	5.1754	4.9982	5.1007	4.9253	5.3586	5.22975	5.1009	5.2031	5.0619	4.9207		L-Glutamate	5.373	5.3378	5.4573	5.2649	5.3297	5.2428	5.4091	5.3187	5.4737	5.4414	5.3549	5.3368
L-Carnitine	6.6064	6.4626	6.5411	6.6507	6.7398	6.8446	6.4571	6.4163	6.3755	6.6109	6.49025	6.3696		L-Carnitine	6.8124	6.6845	6.7443	6.8432	6.7319	6.6814	6.7794	6.8992	6.8617	6.82055	6.746	6.8226
L-beta-aspartyl-L-serine	6.08	6.0967	6.0698	6.0608	6.0985	5.9113	6.1436	6.2534	6.3632	6.0534	6.0619	6.0704		L-beta-aspartyl-L-serine	6.0844	6.0089	5.8478	5.9812	5.8984	5.8569	5.9758	5.788	6.0908	6.0333	5.8208	5.8044
Lauroyl diethanolamide	4.9575	5.1081	5.0047	5.0673	5.0706	5.0796	5.1114	5.0513	4.9912	5.0896	5.07535	5.0611		Lauroyl diethanolamide	5.0926	5.0459	5.055	5.1617	5.0987	5.1027	5.1779	5.1858	5.0851	5.1315	5.054	5.1199
L-Aspartic acid	4.4647	3.9561	3.8009	4.4058	4.5279	4.3769	4.5736	4.56675	4.5599	4.6646	4.5977	4.5308		L-Aspartic acid	4.5469	4.3301	4.6192	4.6615	4.6787	4.8173	4.9347	4.8222	4.536	4.73535	4.3907	4.60645
L-Arginine	5.0286	4.9118	5.015	5.0511	5.0003	5.0578	4.9974	5.02315	5.0489	4.9548	4.98235	5.0099		L-Arginine	5.1188	5.0731	5.0877	5.178	5.0407	5.1014	5.1596	5.1589	5.2065	5.18305	5.1293	5.1441
Lamivudine sulfoxide	6.2902	6.3159	6.3499	6.3221	6.345	6.38	6.314	6.25635	6.1987	6.2401	6.29235	6.3446		Lamivudine sulfoxide	6.3382	6.322	6.3634	6.3326	6.3844	6.3341	6.2776	6.2987	6.3699	6.32375	6.3514	6.32505
L-Agaridoxin	5.4804	5.5917	5.4942	5.5154	5.6175	5.5481	5.5194	5.51185	5.5043	5.7179	5.6213	5.5247		L-Agaridoxin	5.54	5.5505	5.5879	5.5673	5.6055	5.6053	5.6781	5.6253	5.5842	5.63115	5.5575	5.5914
Lactariamide B	6.6562	6.8167	6.6644	6.7303	6.7816	6.7675	6.7295	6.70235	6.6752	6.886	6.77755	6.6691		Lactariamide B	6.7103	6.7169	6.7845	6.8311	6.7561	6.794	6.8852	6.8787	6.8586	6.8719	6.7976	6.83815
L-4-Chlorotryptophan	5.6665	5.4017	4.8959	5.6505	5.8218	5.5716	5.6057	5.75235	5.899	5.7145	5.7838	5.8531		L-4-Chlorotryptophan	5.4792	5.2111	5.6057	5.5582	5.3415	5.5531	5.754	5.6395	5.1796	5.4668	5.3065	5.473
Kynurenine	6.5939	6.5624	6.3349	6.4363	6.1538	6.5566	6.5532	6.39065	6.2281	6.2715	6.2993	6.3271		Kynurenine	6.4788	6.4755	6.4368	6.419	6.1924	6.5072	6.4714	6.5712	6.4302	6.4508	6.3525	6.46185
Kynuramine	3.5457	3.3465	4.0695	4.6727	4.4244	4.6589	3.3482	3.6389	3.9296	3.4084	4.21895	5.0295		Kynuramine	3.881	3.355	4.303	3.3911	4.5642	4.1348	3.9458	3.4426	3.8871	3.91645	3.3999	3.42125
KAPA	4.2254	4.2979	4.2299	4.2989	4.518	4.4556	4.3439	4.39025	4.4366	4.446	4.46815	4.4903		KAPA	4.3763	4.4263	4.3135	4.3634	4.3537	4.4077	4.4573	4.4792	4.4067	4.432	4.3321	4.40565
Janthitrem G	6.0187	6.0491	6.1252	5.9741	6.2754	6.1479	5.6652	5.56225	5.4593	6.4476	6.09545	5.7433		Janthitrem G	5.9605	5.7945	6.0425	6.028	6.3593	6.0694	5.8485	5.9783	5.9491	5.8988	6.4992	6.23875
Janthitrem B	5.8841	5.8855	5.9687	5.8669	6.1486	5.9982	5.5059	5.42455	5.3432	6.3101	5.917	5.5239		Janthitrem B	5.7832	5.5647	5.9058	5.8375	6.1956	5.9057	5.6265	5.7547	5.7898	5.70815	6.3294	6.04205
Isoputreanine	7.0752	6.8914	7.1475	7.0099	6.9626	6.9176	6.8399	6.74015	6.6404	6.9836	6.94995	6.9163		Isoputreanine	6.8231	6.853	6.8745	6.8552	6.9776	6.8869	6.857	6.9753	6.8647	6.86085	6.9986	6.98695
Isopropyl linoleate	7.8404	7.9384	7.8593	7.8842	7.9347	7.9336	7.9072	7.89695	7.8867	7.9903	7.9279	7.8655		Isopropyl linoleate	7.8953	7.9259	7.9536	7.9528	7.9591	7.9441	7.9969	7.9846	7.9552	7.97605	7.9209	7.95275
Isofucosterol 3-O-[6-O-(9-Octadecenoyl)-b-D-glucopyranoside]	5.3365	5.3376	5.401	5.363	5.4638	5.5775	5.5684	5.56145	5.5545	5.5949	5.5	5.4051		Isofucosterol 3-O-[6-O-(9-Octadecenoyl)-b-D-glucopyranoside]	5.2827	5.2824	5.3652	5.3325	5.329	5.3148	5.3447	5.346	5.3339	5.3393	5.3139	5.32995
Inosine	5.5589	6.0397	6.5082	6.9485	5.6016	6.7314	6.8035	6.13875	5.474	6.0549	6.43285	6.8108		Inosine	4.5964	3.4674	5.3154	5.4482	6.1817	6.272	6.6422	5.5017	5.8904	6.2663	5.1293	5.3155
Indoxylsulfuric acid	5.3858	5.3789	5.5778	5.4561	5.4896	5.5975	5.5665	5.38065	5.1948	5.2405	5.44835	5.6562		Indoxylsulfuric acid	5.4993	5.6262	5.6063	5.7224	5.5222	5.5312	5.582	5.8022	5.5338	5.5579	5.7913	5.79675
Indolylacryloylglycine	5.0553	5.1948	5.0987	5.277	5.2369	5.3943	5.4676	5.34415	5.2207	4.8179	5.1435	5.4691		Indolylacryloylglycine	4.7827	5.0007	4.8264	4.9098	4.8076	5.2165	5.0048	4.8768	4.9504	4.9776	4.6331	4.75495
Indolelactic acid	5.2543	5.2937	4.9861	5.0933	4.8807	5.0321	4.9456	4.8353	4.725	4.9215	4.9958	5.0701		Indolelactic acid	4.6939	4.7948	4.7164	4.6447	4.5263	4.7195	4.4491	4.927	4.1576	4.30335	4.8908	4.9089
Indole-3-carboxilic acid-O-sulphate	5.1094	4.8858	4.8975	4.9879	4.9061	5.0757	4.7306	4.4808	4.231	4.5421	4.51255	4.483		Indole-3-carboxilic acid-O-sulphate	4.4269	4.4326	4.2301	4.4671	4.1612	4.8194	4.5134	4.4878	4.5289	4.52115	4.4141	4.45095
Indole-3-carboxaldehyde	5.2918	5.2554	5.0557	5.2934	5.2835	5.5225	5.1698	5.11935	5.0689	5.1994	5.138	5.0766		Indole-3-carboxaldehyde	5.0709	5.1831	5.1509	5.1942	5.16	5.569	5.2507	5.1478	5.2692	5.25995	5.1454	5.1466
Indole	6.5148	6.5538	6.5006	6.5393	6.5472	6.5987	6.5441	6.50815	6.4722	6.4584	6.4953	6.5322		Indole	6.5415	6.5574	6.5716	6.5517	6.5599	6.5844	6.5326	6.5437	6.5823	6.55745	6.5468	6.54525
Imidazoleacetic acid	4.7758	4.6712	4.686	4.7225	4.7274	4.8988	4.817	4.73405	4.6511	4.728	4.70665	4.6853		Imidazoleacetic acid	4.6862	4.7415	4.8384	4.7749	4.7123	4.7992	4.8005	4.8654	4.7441	4.7723	4.7781	4.82175
Hypoxanthine	5.9329	6.359	6.7534	7.1133	6.0304	6.9361	6.9784	6.46725	5.9561	6.4096	6.68055	6.9515		Hypoxanthine	5.4608	5.3926	5.7958	5.9241	6.5172	6.5713	6.9089	5.9331	6.3507	6.6298	5.6822	5.80765
Hydroxyprolyl-Proline	4.4238	4.773	5.0612	5.0026	4.2641	4.6645	4.5991	4.6608	4.7225	4.5903	4.8346	5.0789		Hydroxyprolyl-Proline	4.2107	4.3579	4.8276	4.4967	3.8397	4.6744	3.7609	4.5276	4.6826	4.22175	4.531	4.5293
Hydroxyprolyl-Glutamine	5.433	5.431	5.3937	5.3763	5.4832	5.2639	5.4696	5.5965	5.7234	5.392	5.39895	5.4059		Hydroxyprolyl-Glutamine	5.3995	5.3371	5.1615	5.3167	5.2277	5.1782	5.37	5.1542	5.4268	5.3984	5.1075	5.13085
Hydroxyphenyllactic acid	5.0752	5.1761	5.08	5.0851	4.9194	5.193	4.9738	4.89425	4.8147	4.7678	4.9389	5.11		Hydroxyphenyllactic acid	4.8301	4.8304	4.737	4.822	4.8035	5.1019	4.5997	4.8805	4.646	4.62285	4.8949	4.8877
Hovenidulcigenin A	7.2329	7.0136	7.2787	7.1629	7.073	7.01	6.9493	6.8537	6.7581	7.1095	7.072	7.0345		Hovenidulcigenin A	6.9928	6.9596	7.0039	6.9833	7.0709	6.9997	7.0158	7.1234	6.9759	6.99585	7.1096	7.1165
Homo-L-arginine	4.9321	4.9259	4.7094	5.0811	4.6056	4.8927	4.9637	4.8762	4.7887	4.559	4.7357	4.9124		Homo-L-arginine	4.8685	4.8714	5.185	5.2166	4.5904	4.9749	5.1272	5.2092	5.0516	5.0894	4.6547	4.93195
Hoduloside VIII	7.0061	6.8344	7.2048	6.9627	6.9465	6.9105	6.7996	6.64715	6.4947	7.0296	6.9812	6.9328		Hoduloside VIII	6.7514	6.6822	6.8099	6.8513	6.8658	6.6229	6.8605	6.8992	6.8027	6.8316	7.0244	6.9618
Histidinyl-Glycine	4.7864	4.5678	4.1943	4.7154	4.9588	4.7863	4.5311	4.66485	4.7986	4.8087	4.7067	4.6047		Histidinyl-Glycine	4.621	4.4206	4.7363	4.6826	4.4779	4.6599	4.7417	4.7644	4.4047	4.5732	4.5686	4.6665
Hippuric acid	6.8899	6.7028	6.568	6.8306	6.7669	6.871	6.695	6.5993	6.5036	6.4367	6.48075	6.5248		Hippuric acid	6.8888	6.9461	6.916	6.9284	6.929	7.0227	6.9674	6.9361	6.9217	6.94455	6.9525	6.9443
Hexyl glucoside	7.335	7.4594	7.3436	7.4151	6.9618	7.3831	7.4089	7.38995	7.371	7.1481	7.24005	7.332		Hexyl glucoside	7.1398	7.2077	7.1127	7.0756	6.8935	7.2646	7.1832	7.0147	7.2677	7.22545	7.2108	7.11275
Hexadecanedioic acid	4.663	4.5112	4.3537	4.5736	4.4065	4.5839	4.6379	4.50265	4.3674	4.3391	4.44855	4.558		Hexadecanedioic acid	4.6525	4.73	4.5698	4.5905	4.5478	4.7305	4.6647	4.596	4.5127	4.5887	4.6317	4.61385
HC Red No. 3	5.913	5.8723	5.8835	6.01	5.9162	6.0555	6.0856	5.9661	5.8466	5.8763	5.95685	6.0374		HC Red No. 3	6.0938	5.9856	6.0947	6.1127	6.0433	6.1258	6.2072	6.1484	6.0043	6.10575	5.9936	6.071
Harmalol	4.3146	3.6356	3.3152	4.7311	4.5716	4.6304	4.4772	4.35635	4.2355	4.436	4.5443	4.6526		Harmalol	4.3446	3.4016	4.3004	4.3306	4.5291	4.5694	4.5276	4.1192	3.9072	4.2174	3.991	4.0551
Gymnodimine	5.52	5.5259	5.4583	5.5191	5.1716	5.6597	5.6189	5.55405	5.4892	5.2623	5.3911	5.5199		Gymnodimine	5.8624	5.7947	5.8735	5.8699	5.8048	5.9694	5.8452	6.0158	5.9871	5.91615	5.9183	5.96705
Guanosine	4.4165	5.198	5.7923	5.9715	4.5763	5.9238	6.0406	5.46005	4.8795	5.2758	5.5943	5.9128		Guanosine	3.656	3.8695	3.3626	4.8732	5.2876	5.3304	5.8786	4.866	5.276	5.5773	4.2398	4.5529
Guanine	4.5289	5.1028	5.5953	5.7782	4.6979	5.7303	5.8336	5.31035	4.7871	5.1377	5.43435	5.731		Guanine	3.0062	3.2646	4.0747	4.3502	5.1909	5.174	5.6968	4.3197	5.0835	5.39015	3.6802	3.99995
Grevilline A	5.2324	5.3205	5.077	5.1817	4.9713	5.0806	5.1934	5.18245	5.1715	5.0614	5.097	5.1326		Grevilline A	5.154	5.134	5.1563	5.1153	5.0461	5.1839	5.108	5.1808	4.9825	5.04525	5.2226	5.2017
GPCho(18:2/18:2)	6.6884	6.461	6.8209	6.7426	6.5608	6.7349	6.8235	6.80205	6.7806	4.4517	5.1419	5.8321		GPCho(18:2/18:2)	6.3601	6.2927	6.1583	6.3011	6.3406	6.146	4.4633	4.6022	6.1997	5.3315	6.2218	5.412
GPCho(18:1/18:1)	7.5783	7.4634	7.7482	7.6522	7.5843	7.7097	7.7343	7.7334	7.7325	7.2968	7.3456	7.3944		GPCho(18:1/18:1)	7.6255	7.5078	7.5277	7.5955	7.5484	7.4872	6.9887	7.0839	7.5095	7.2491	7.5971	7.3405
GPCho(18:0/20:5)	8.4357	8.4898	8.5774	8.6056	8.5385	8.6006	8.6674	8.6826	8.6978	8.3958	8.49375	8.5917		GPCho(18:0/20:5)	8.4203	8.4489	8.3777	8.3575	8.3179	8.3004	8.0193	7.643	8.2573	8.1383	8.3359	7.98945
GPCho(16:0/22:5)	6.6908	6.6082	7.0818	6.8404	6.7428	6.9683	6.997	6.9996	7.0022	5.8049	5.95925	6.1136		GPCho(16:0/22:5)	6.3803	6.5167	6.2999	6.4173	6.4062	6.2748	4.7981	4.9546	6.5625	5.6803	6.1944	5.5745
GPCho(14:0/20:1)	7.58	7.4417	7.6637	7.6309	7.4566	7.629	7.7046	7.6914	7.6782	7.0874	7.15175	7.2161		GPCho(14:0/20:1)	7.448	7.4303	7.3658	7.4434	7.3849	7.3487	6.7547	6.8533	7.4159	7.0853	7.4067	7.13
Glycylproline	4.8069	4.551	4.418	4.7943	5.0193	4.8813	4.7448	4.71695	4.6891	5.174	4.9977	4.8214		Glycylproline	4.8421	4.6719	5.02	4.968	4.9438	5.0441	5.0102	5.0753	4.7353	4.87275	4.7338	4.90455
Glycocholic Acid	7.3027	7.0776	6.8783	6.8102	6.8296	6.738	6.7449	7.21775	7.6906	6.7336	6.81825	6.9029		Glycocholic Acid	7.1475	7.426	7.1784	7.1844	7.1706	7.0772	7.0456	7.068	6.5766	6.8111	7.3174	7.1927
Glutaric acid	4.7833	4.7291	4.8295	4.7243	4.8007	4.7979	4.8416	4.77365	4.7057	4.709	4.72595	4.7429		Glutaric acid	4.9231	4.7984	4.8853	4.7143	4.8691	4.8454	5.0032	4.8507	5.0385	5.02085	4.8684	4.85955
Glutaminyltryptophan	3.6379	2.8973	2.9156	2.9291	2.9352	2.9324	2.899	2.86985	2.8407	2.9592	2.9221	2.885		Glutaminyltryptophan	4.5099	4.3376	4.2907	3.9785	4.4862	4.4102	4.2415	4.3098	3.3177	3.7796	4.3575	4.33365
Glutaminylhydroxyproline	5.0929	5.3215	5.1872	5.3111	4.9673	5.1442	5.0581	5.024	4.9899	5.3183	5.31665	5.315		Glutaminylhydroxyproline	4.9805	5.0113	5.0887	5.1643	4.9808	5.0677	4.892	5.0194	4.6957	4.79385	5.1996	5.1095
Glucosylsphingosine	5.2836	4.4773	5.0111	4.6637	4.8495	5.0999	4.7866	4.9369	5.0872	4.477	4.43505	4.3931		Glucosylsphingosine	5.1483	4.6741	5.4225	4.8187	4.8296	5.3484	4.6639	5.3232	4.7746	4.71925	5.1105	5.21685
Glucosylgalactosyl hydroxylysine	5.092	4.1999	4.6723	3.5815	5.2209	4.7912	5.0091	5.17715	5.3452	5.3775	4.42915	3.4808		Glucosylgalactosyl hydroxylysine	5.2824	4.9695	5.116	5.0858	5.1092	5.3932	5.3427	5.4318	5.7817	5.5622	5.2309	5.33135
Glucosamine 6-phosphate	4.8913	4.3782	2.7725	4.9717	5.1069	4.8309	4.9193	4.98735	5.0554	5.0981	5.1688	5.2395		Glucosamine 6-phosphate	4.8531	4.4985	5.0245	5.0862	4.8639	5.022	5.1905	5.1384	4.502	4.84625	4.5908	4.8646
Germacrenone	4.9338	5.0805	4.9668	5.0176	5.0781	5.1036	5.1015	5.1052	5.1089	5.1264	5.09365	5.0609		Germacrenone	5.0356	5.1448	5.1053	5.1165	5.1522	5.1293	5.2277	5.1894	5.1078	5.16775	5.052	5.1207
Gentisic acid	4.7827	4.5019	4.4086	4.6077	4.4977	4.5265	4.6433	4.44625	4.2492	3.9192	4.073	4.2268		Gentisic acid	4.3178	4.3692	4.1155	4.0503	4.0071	4.3178	4.4153	4.1798	4.2777	4.3465	4.1811	4.18045
Garcinia acid	5.445	5.2143	5.0885	5.409	5.356	5.5064	5.2577	5.12965	5.0016	4.4384	4.75005	5.0617		Garcinia acid	5.4807	5.499	5.4559	5.4637	5.4879	5.5989	5.4211	5.4342	5.5008	5.46095	5.5137	5.47395
Ganglioside GM1 (d18:0/18:1(11Z))	6.2173	5.9525	6.2691	6.1542	6.0948	6.0305	6.1072	5.9998	5.8924	6.1662	6.10885	6.0515		Ganglioside GM1 (d18:0/18:1(11Z))	6.0466	5.9024	6.0413	6.0626	6.1115	5.9742	6.1088	6.1784	5.9638	6.0363	6.1273	6.15285
Gamma-Terpinene	5.6406	5.6534	5.6288	5.6255	5.688	5.6749	5.6451	5.62825	5.6114	5.6998	5.65435	5.6089		Gamma-Terpinene	5.6509	5.6714	5.718	5.6835	5.6941	5.6686	5.7464	5.7285	5.6932	5.7198	5.6678	5.69815
Gamma-Glu-Leu	5.6039	5.82	5.7145	5.6442	5.2294	5.4122	5.7718	5.72735	5.6829	5.4456	5.6153	5.785		Gamma-Glu-Leu	5.5493	5.5179	5.4508	5.5642	5.1996	5.3419	5.4603	5.4908	5.3847	5.4225	5.2907	5.39075
Galactosylglycerol	4.9746	4.4344	3.2009	5.0598	5.0588	4.8903	4.863	4.8564	4.8498	5.5092	5.2231	4.937		Galactosylglycerol	5.1522	4.6343	5.3381	5.4106	5.0631	5.3799	5.4848	5.5457	4.5407	5.01275	4.8148	5.18025
Furanofukinin	5.6528	5.8281	5.8979	5.7111	5.7106	5.7846	5.8064	5.76715	5.7279	5.8586	5.88405	5.9095		Furanofukinin	5.778	5.7523	5.7876	5.8042	5.7808	5.7209	5.7831	5.776	5.7334	5.75825	5.8186	5.7973
FRAXIDIN METHYL ETHER	6.1876	5.7154	5.1911	6.6149	6.7483	6.7213	6.3895	6.3498	6.3101	6.6752	6.6297	6.5842		FRAXIDIN METHYL ETHER	6.4684	5.7298	6.5417	6.3198	6.6197	6.6894	6.6867	6.1217	6.2612	6.47395	5.9989	6.0603
Floionolic acid	7.592	7.684	7.5989	7.6394	7.6975	7.6911	7.6625	7.65415	7.6458	7.7467	7.67335	7.6		Floionolic acid	7.6519	7.6737	7.7129	7.6989	7.714	7.7034	7.7644	7.7493	7.7229	7.74365	7.6774	7.71335
FAMPRIDINE	6.0035	6.0867	6.0002	6.0497	6.0901	6.0719	6.0766	6.05255	6.0285	6.1382	6.09365	6.0491		FAMPRIDINE	6.0776	6.0958	6.1035	6.1182	6.1124	6.1095	6.1507	6.1305	6.142	6.14635	6.0942	6.11235
Ethyl 3-hydroxydodecanoate	4.6546	4.5247	4.4614	3.7375	4.6106	4.9391	4.3003	4.1462	3.9921	4.118	4.18075	4.2435		Ethyl 3-hydroxydodecanoate	4.9539	4.5803	4.6251	4.187	4.8702	4.2272	4.6648	4.7808	4.6249	4.64485	4.1175	4.44915
Epinephrine	3.8718	4.8821	4.0789	4.4802	4.3421	4.6925	4.5624	4.3517	4.141	3.9379	3.94365	3.9494		Epinephrine	3.8091	3.9964	4.0345	3.9626	3.8658	3.8596	3.9026	3.8572	3.9675	3.93505	3.9043	3.88075
D-Pipecolic acid	5.3834	5.1575	5.1584	5.3186	4.9375	5.3423	5.211	5.22375	5.2365	5.1125	5.21365	5.3148		D-Pipecolic acid	5.101	5.0794	5.0939	5.1632	4.9459	5.1337	5.2208	5.3452	5.1241	5.17245	5.1056	5.2254
Dodecanoic acid	5.1395	5.1217	4.8793	4.4705	4.9386	5.2908	4.9269	4.86515	4.8034	4.7646	4.81245	4.8603		Dodecanoic acid	5.4493	5.1901	5.054	4.7998	5.258	4.6126	5.1118	5.2662	5.2026	5.1572	4.8263	5.04625
Docosahexaenoyl PAF C-16	7.4059	7.3248	7.59	7.4598	7.3225	7.4194	7.5047	7.49565	7.4866	6.7323	6.89295	7.0536		Docosahexaenoyl PAF C-16	7.2062	7.2706	7.0847	7.0912	7.0288	6.9464	5.6061	6.0923	7.1621	6.3841	7.2164	6.65435
DL-2-hydroxy stearic acid	5.5911	5.7643	5.9503	5.6796	5.6022	5.8409	5.7712	5.78255	5.7939	6.008	5.91165	5.8153		DL-2-hydroxy stearic acid	6.043	6.1257	6.0938	6.2364	6.1122	5.9497	6.0774	6.1413	5.9034	5.9904	6.154	6.14765
DL-2-Aminooctanoic acid	4.6346	4.5298	4.2518	4.3188	4.5131	4.4876	4.7512	4.6872	4.6232	4.6863	4.60975	4.5332		DL-2-Aminooctanoic acid	4.7725	4.6833	4.6982	4.3881	4.61	4.535	4.8245	4.7295	4.8417	4.8331	4.5576	4.64355
Dimethylglycine	4.665	4.7605	4.7332	4.7296	4.5799	4.7212	4.7527	4.79085	4.829	4.8445	4.788	4.7315		Dimethylglycine	5.031	4.9041	4.7517	4.963	4.7903	4.7126	4.8178	5.0318	5.144	4.9809	4.8062	4.919
Dimethylethanolamine	4.948	4.9867	4.9423	4.9646	5.0093	4.9985	4.982	4.9559	4.9298	5.0111	4.9753	4.9395		Dimethylethanolamine	5.0079	4.9976	5.0428	5.0148	5.0134	5.033	5.0745	5.0549	5.0134	5.04395	5.0267	5.0408
Diallyl Trisulfide	5.6036	5.6487	5.5891	5.6223	5.6774	5.6817	5.6504	5.645	5.6396	5.7059	5.66815	5.6304		Diallyl Trisulfide	5.6627	5.6737	5.6906	5.6605	5.7147	5.695	5.7462	5.749	5.7159	5.73105	5.6852	5.7171
DG(8:0/15:0/0:0)	6.631	6.8418	6.7199	6.7548	6.8007	6.8319	6.8253	6.84485	6.8644	6.8993	6.81605	6.7328		DG(8:0/15:0/0:0)	6.7843	6.8459	6.8525	6.8724	6.8697	6.8634	6.9034	6.8989	6.8615	6.88245	6.8043	6.8516
DG(20:1(11Z)/18:4(6Z,9Z,12Z,15Z)/0:0)	7.1997	7.2891	7.2216	7.2404	7.3057	7.2915	7.2344	7.21615	7.1979	7.3873	7.30415	7.221		DG(20:1(11Z)/18:4(6Z,9Z,12Z,15Z)/0:0)	7.2363	7.2518	7.3071	7.3006	7.3193	7.3161	7.4372	7.4156	7.3381	7.38765	7.2713	7.34345
DG(20:1(11Z)/18:1(11Z)/0:0)	7.607	7.5952	7.6234	7.6564	7.6389	7.6348	7.602	7.577	7.552	7.6988	7.64165	7.5845		DG(20:1(11Z)/18:1(11Z)/0:0)	7.64	7.685	7.7283	7.6602	7.6737	7.6629	7.7707	7.7501	7.7019	7.7363	7.6624	7.70625
DG(18:2n6/0:0/18:4n3)	6.4637	6.5995	6.614	6.5516	6.65	6.6301	6.4906	6.471	6.4514	6.8173	6.5008	6.1843		DG(18:2n6/0:0/18:4n3)	6.4487	6.4907	6.637	6.6105	6.6803	6.6019	6.7656	6.8237	6.7084	6.737	6.5776	6.70065
DG(18:2(9Z,12Z)/18:1(9Z)/0:0)	7.4888	7.6109	7.5515	7.5655	7.5866	7.6116	7.5943	7.5926	7.5909	7.6884	7.5888	7.4892		DG(18:2(9Z,12Z)/18:1(9Z)/0:0)	7.5594	7.6075	7.624	7.6378	7.6423	7.6245	7.6826	7.6773	7.6365	7.65955	7.5849	7.6311
DG(18:1(11Z)/18:3(9Z,12Z,15Z)/0:0)	6.6465	6.7096	6.6837	6.6708	6.7368	6.7194	6.6829	6.6705	6.6581	6.7881	6.7289	6.6697		DG(18:1(11Z)/18:3(9Z,12Z,15Z)/0:0)	6.6758	6.6981	6.7473	6.7408	6.7539	6.7207	6.7934	6.7883	6.7655	6.77945	6.7134	6.75085
DG(18:0/18:3(6Z,9Z,12Z)/0:0)	7.8334	7.9039	7.8528	7.865	7.918	7.9023	7.8693	7.849	7.8287	7.9703	7.9067	7.8431		DG(18:0/18:3(6Z,9Z,12Z)/0:0)	7.8592	7.8777	7.9294	7.9102	7.9185	7.9102	7.9689	7.9595	7.9305	7.9497	7.8807	7.9201
DG(18:0/18:2(9Z,12Z)/0:0)	8.1067	8.173	8.1224	8.1418	8.1876	8.18	8.1488	8.12755	8.1063	8.236	8.18155	8.1271		DG(18:0/18:2(9Z,12Z)/0:0)	8.1398	8.1619	8.2024	8.189	8.195	8.1809	8.2501	8.2359	8.2045	8.2273	8.1683	8.2021
DG(18:0/16:1(9Z)/0:0)	7.4219	7.5258	7.4662	7.4741	7.5169	7.5256	7.4941	7.4847	7.4753	7.6074	7.52235	7.4373		DG(18:0/16:1(9Z)/0:0)	7.4676	7.5065	7.5349	7.5422	7.5537	7.5337	7.5995	7.592	7.5468	7.57315	7.5161	7.55405
DG(18:0/0:0/18:2n6)	7.4716	7.583	7.4507	7.5183	7.5589	7.5478	7.5282	7.5024	7.4766	7.6409	7.57835	7.5158		DG(18:0/0:0/18:2n6)	7.5205	7.5303	7.5836	7.5869	7.5696	7.5953	7.647	7.6506	7.6195	7.63325	7.5687	7.60965
Desmosine	4.9472	4.6327	3.6879	4.4859	3.8513	4.422	4.1696	4.7244	5.2792	3.1776	3.30335	3.4291		Desmosine	4.6227	4.2224	4.6195	4.8275	4.6014	4.7716	4.4182	4.2744	4.4539	4.43605	4.0859	4.18015
Deoxycytidine	4.8688	4.8583	4.8599	5.0295	5.2013	5.2782	4.8766	4.84005	4.8035	4.086	4.46405	4.8421		Deoxycytidine	4.6304	5.459	5.1865	5.2082	5.3501	5.8594	5.1322	5.4076	5.4914	5.3118	5.0866	5.2471
Deoxycholic acid glycine conjugate	7.4302	7.2484	7.4128	7.1709	7.5379	7.1366	6.6767	7.1903	7.7039	6.8121	6.91565	7.0192		Deoxycholic acid glycine conjugate	7.3775	7.7634	7.1616	7.1992	7.4459	7.3193	7.3091	7.3776	7.1508	7.22995	7.3692	7.3734
Deoxycholic acid	5.5653	5.4514	5.882	5.4028	5.422	5.437	4.6072	4.7289	4.8506	4.0149	4.59085	5.1668		Deoxycholic acid	6.384	7.1642	6.3028	6.3738	6.3137	6.8833	6.6918	6.6461	6.8809	6.78635	6.0335	6.3398
Delta2-THA	5.9343	5.7731	5.4373	5.6971	5.3608	5.4967	5.1446	5.42075	5.6969	4.7363	4.33615	3.936		Delta2-THA	6.562	7.5447	6.7956	6.817	6.3881	7.2933	6.9277	6.8573	6.7173	6.8225	6.3004	6.57885
Cysteinyl-Histidine	4.7983	3.871	3.5453	4.9866	4.6106	4.2756	5.0614	4.8514	4.6414	4.5689	4.86275	5.1566		Cysteinyl-Histidine	4.5735	3.7794	4.4993	4.7508	4.2165	4.7164	5.25	5.0127	3.6959	4.47295	3.4026	4.20765
Cynaratriol	6.9744	7.0446	6.9877	7.0077	7.059	7.0492	7.0153	6.9962	6.9771	7.1003	7.039	6.9777		Cynaratriol	7.0138	7.0285	7.0681	7.0512	7.0668	7.0553	7.1065	7.1043	7.0768	7.09165	7.0329	7.0686
Cyclotricuspidogenin C	4.6347	4.7263	4.7558	4.5444	4.8415	4.9093	4.8326	4.71465	4.5967	4.7157	4.5565	4.3973		Cyclotricuspidogenin C	5.3064	5.1568	5.3697	5.2611	5.1949	5.3317	5.2961	5.4118	5.2833	5.2897	5.2829	5.34735
[truncated: 209 more rows]

## Sheet:  Table S10
Table S10 The sources of the metabolites and differential analysis
[truncated: 504 more rows]
